# Supplementary material for: Effects of SCUBA bubbles on counts of roving piscivores in a large remote marine protected area
Source: PLoS One. 2019 Dec 18;14(12):e0226370. doi: 10.1371/journal.pone.0226370 (PMC6919603; doi:10.1371/journal.pone.0226370)
Supplement: S1 Dataset — (XLSX) [file pone.0226370.s006.xlsx]

## Sheet: Base OC-CCR Data
Data were gatehred from 35 sitesin the Northwestern Hawaiian Islands in 2017
At each site, surveyed were conducted using two methods: nSPC (point counts in adjacent cylinders by a pair of divers on open circuit SCUBA using the NOAA stationary point count method); and nSPC-CCR (an identical method, but by divers on closed circuit rebreather)
SITEVISITID is a unique code for the survey - ie visit to a SITE at a specific period of time (during which time the site would be surveyd by both OC and CCR divers)
Each survey for specific breathing apparatus (OC or CCR) consistens of 2 adjacent 15m diameter stationary point count cylinders (conducted simultaneously by 2 divers). REPLICATEID is a unique identifier for the count by a single diver as part of the survey
Observation Type (OBS_TYPE) representw the time at which the speciea was first seen during the survey/; values of 'I' and 'N' represent species first seen during the first 5 minutes of the survey; 'F' are for observations of species first seen 5-10 minutes into ther survey; and 'T' are observations of species first seen 10-30 minutes into the survey
Observations with OBS_TYPE='P" are of species seen in the general vicinity of the sruvey dive, or only seen within the sruvey area > 30 minutes into the survey. Those observations do not contribute to survey biomas
Biomass is calculated with the following formula. Biomass of a single fish of given species and size (in grams) is LW_A*((SIZE*LENGTH_CONVERSION_FACTOR)^LW_B). LENGTH_CONVERSION_FACTOR is used to convert recorded size (in total length) to the correct length type (total length, fork length, or standard length) for the LW_A and LW_B paramters
SITEVISITID	ISLAND	SITE	DATE	LATITUDE	LONGITUDE	REPLICATEID	DEPTH(m)	METHOD	SCUBA	SPECIES	TAXONNAME	COUNT	SIZE (TL,cm)	OBS_TYPE	FAMILY	LW_A	LW_B	LENGTH_CONVERSION_FACTOR	BIOMASS)g)
50	French Frigate	FFS-00508	42989	23.8483	-166.144	1845963348	15.2	nSPC	OC	ACNR	Acanthurus nigroris	8	20	I	Acanthuridae	0.021	2.9435	1	0.622478
50	French Frigate	FFS-00508	42989	23.8483	-166.144	1845963348	15.2	nSPC	OC	ACNR	Acanthurus nigroris	3	18	I	Acanthuridae	0.021	2.9435	1	0.171186
50	French Frigate	FFS-00508	42989	23.8483	-166.144	1845963348	15.2	nSPC	OC	ACOL	Acanthurus olivaceus	16	6	I	Acanthuridae	0.03839	3.055	0.86	0.113776
50	French Frigate	FFS-00508	42989	23.8483	-166.144	1845963348	15.2	nSPC	OC	ACTR	Acanthurus triostegus	7	14	T	Acanthuridae	0.08306	2.56968	0.87	7.21186
50	French Frigate	FFS-00508	42989	23.8483	-166.144	1845963348	15.2	nSPC	OC	NABR	Naso brevirostris	1	24	F	Acanthuridae	0.01065	3.24297	1	0.0119877
50	French Frigate	FFS-00508	42989	23.8483	-166.144	1845963348	15.2	nSPC	OC	NALI	Naso lituratus	1	23	N	Acanthuridae	0.0085	3.25	0.97	0.00450023
50	French Frigate	FFS-00508	42989	23.8483	-166.144	1845963348	15.2	nSPC	OC	MENI	Melichthys niger	4	24	I	Balistidae	0.0058	3.554	1	0.00361871
50	French Frigate	FFS-00508	42989	23.8483	-166.144	1845963348	15.2	nSPC	OC	SUBU	Sufflamen bursa	1	13	I	Balistidae	0.0216	3	1	0.0221407
50	French Frigate	FFS-00508	42989	23.8483	-166.144	1845963348	15.2	nSPC	OC	SUFR	Sufflamen fraenatum	1	25	N	Balistidae	0.0288132	3.03483	1	0.369515
50	French Frigate	FFS-00508	42989	23.8483	-166.144	1845963348	15.2	nSPC	OC	DEMA	Decapterus macarellus	200	18	F	Carangidae	0.0078	3.14	1	0.420497
50	French Frigate	FFS-00508	42989	23.8483	-166.144	1845963348	15.2	nSPC	OC	CAGA	Carcharhinus galapagensis	1	140	F	Carcharhinidae	0.0023	3.373	0.85	0.0126453
50	French Frigate	FFS-00508	42989	23.8483	-166.144	1845963348	15.2	nSPC	OC	CHFR	Chaetodon fremblii	1	7	T	Chaetodontidae	0.0296	2.9895	1	0.00904372
50	French Frigate	FFS-00508	42989	23.8483	-166.144	1845963348	15.2	nSPC	OC	CHMU	Chaetodon multicinctus	2	8	N	Chaetodontidae	0.045	2.814	1	0.112841
50	French Frigate	FFS-00508	42989	23.8483	-166.144	1845963348	15.2	nSPC	OC	HEDI	Heniochus diphreutes	10	14	N	Chaetodontidae	0.0252	3.082	1	0.403165
50	French Frigate	FFS-00508	42989	23.8483	-166.144	1845963348	15.2	nSPC	OC	CIFA	Cirrhitops fasciatus	1	7	I	Cirrhitidae	0.017	3	1	0.00168516
50	French Frigate	FFS-00508	42989	23.8483	-166.144	1845963348	15.2	nSPC	OC	PAAR	Paracirrhites arcatus	5	7	I	Cirrhitidae	0.0165	3.1253	1	0.00587838
50	French Frigate	FFS-00508	42989	23.8483	-166.144	1845963348	15.2	nSPC	OC	BOBI	Bodianus bilunulatus	1	38	N	Labridae	0.0146	3	1	0.170769
50	French Frigate	FFS-00508	42989	23.8483	-166.144	1845963348	15.2	nSPC	OC	MAGE	Macropharyngodon geoffroy	1	7	I	Labridae	0.0107	3.178	1	0.000264913
50	French Frigate	FFS-00508	42989	23.8483	-166.144	1845963348	15.2	nSPC	OC	OXUN	Oxycheilinus unifasciatus	1	24	F	Labridae	0.01689	3	1	0.0666074
50	French Frigate	FFS-00508	42989	23.8483	-166.144	1845963348	15.2	nSPC	OC	PSTE	Pseudocheilinus tetrataenia	1	5	I	Labridae	0.0138	3.1563	1	0.000216301
50	French Frigate	FFS-00508	42989	23.8483	-166.144	1845963348	15.2	nSPC	OC	THDU	Thalassoma duperrey	4	7	I	Labridae	0.0123	3.097	0.9	0.00145229
50	French Frigate	FFS-00508	42989	23.8483	-166.144	1845963348	15.2	nSPC	OC	THDU	Thalassoma duperrey	4	8	I	Labridae	0.0123	3.097	0.9	0.00219611
50	French Frigate	FFS-00508	42989	23.8483	-166.144	1845963348	15.2	nSPC	OC	THDU	Thalassoma duperrey	1	12	I	Labridae	0.0123	3.097	0.9	0.0019273
50	French Frigate	FFS-00508	42989	23.8483	-166.144	1845963348	15.2	nSPC	OC	THDU	Thalassoma duperrey	1	11	I	Labridae	0.0123	3.097	0.9	0.00147204
50	French Frigate	FFS-00508	42989	23.8483	-166.144	1845963348	15.2	nSPC	OC	THDU	Thalassoma duperrey	2	10	I	Labridae	0.0123	3.097	0.9	0.00219157
50	French Frigate	FFS-00508	42989	23.8483	-166.144	1845963348	15.2	nSPC	OC	CASA	Cantherhines sandwichiensis	1	12	T	Monacanthidae	0.007	3.262	1	0.000309741
50	French Frigate	FFS-00508	42989	23.8483	-166.144	1845963348	15.2	nSPC	OC	PAMU	Parupeneus multifasciatus	2	11	I	Mullidae	0.01136	3.21082	0.9	0.00179476
50	French Frigate	FFS-00508	42989	23.8483	-166.144	1845963348	15.2	nSPC	OC	APAR	Apolemichthys arcuatus	1	12	T	Pomacanthidae	0.0669	2.724	1	0.549731
50	French Frigate	FFS-00508	42989	23.8483	-166.144	1845963348	15.2	nSPC	OC	CHHA	Chromis hanui	2	5	I	Pomacentridae	0.0229	3.175	0.89	0.00141922
50	French Frigate	FFS-00508	42989	23.8483	-166.144	1845963348	15.2	nSPC	OC	CHVA	Chromis vanderbilti	2	5	I	Pomacentridae	0.0258	3	1	0.00429338
50	French Frigate	FFS-00508	42989	23.8483	-166.144	1845963348	15.2	nSPC	OC	PLJO	Plectroglyphidodon johnstonianus	2	5	I	Pomacentridae	0.0612	2.635	1	0.0882889
50	French Frigate	FFS-00508	42989	23.8483	-166.144	1845963348	15.2	nSPC	OC	CAJA	Canthigaster jactator	1	6	I	Tetraodontidae	0.0424	2.822	1	0.0210073
50	French Frigate	FFS-00508	42989	23.8483	-166.144	1845963361	14.6	nSPC	OC	ACOL	Acanthurus olivaceus	2	19	I	Acanthuridae	0.03839	3.055	0.86	0.481173
50	French Frigate	FFS-00508	42989	23.8483	-166.144	1845963361	14.6	nSPC	OC	ACOL	Acanthurus olivaceus	1	15	I	Acanthuridae	0.03839	3.055	0.86	0.116852
50	French Frigate	FFS-00508	42989	23.8483	-166.144	1845963361	14.6	nSPC	OC	NAHE	Naso hexacanthus	4	35	F	Acanthuridae	0.0424411	2.854	0.88	8.59184
50	French Frigate	FFS-00508	42989	23.8483	-166.144	1845963361	14.6	nSPC	OC	NAHE	Naso hexacanthus	8	17	F	Acanthuridae	0.0424411	2.854	0.88	2.188
50	French Frigate	FFS-00508	42989	23.8483	-166.144	1845963361	14.6	nSPC	OC	MENI	Melichthys niger	1	18	I	Balistidae	0.0058	3.554	1	0.000325433
50	French Frigate	FFS-00508	42989	23.8483	-166.144	1845963361	14.6	nSPC	OC	MEVI	Melichthys vidua	1	22	I	Balistidae	0.0058	3.554	1	0.000664039
50	French Frigate	FFS-00508	42989	23.8483	-166.144	1845963361	14.6	nSPC	OC	SUBU	Sufflamen bursa	1	15	I	Balistidae	0.0216	3	1	0.0340122
50	French Frigate	FFS-00508	42989	23.8483	-166.144	1845963361	14.6	nSPC	OC	DEMA	Decapterus macarellus	100	15	N	Carangidae	0.0078	3.14	1	0.118605
50	French Frigate	FFS-00508	42989	23.8483	-166.144	1845963361	14.6	nSPC	OC	SEDU	Seriola dumerili	1	60	F	Carangidae	0.0221	2.94	1	2.29233
50	French Frigate	FFS-00508	42989	23.8483	-166.144	1845963361	14.6	nSPC	OC	CAGA	Carcharhinus galapagensis	1	120	I	Carcharhinidae	0.0023	3.373	0.85	0.00751824
50	French Frigate	FFS-00508	42989	23.8483	-166.144	1845963361	14.6	nSPC	OC	CHKL	Chaetodon kleinii	2	5	I	Chaetodontidae	0.0296	2.9895	1	0.00661496
50	French Frigate	FFS-00508	42989	23.8483	-166.144	1845963361	14.6	nSPC	OC	PAAR	Paracirrhites arcatus	1	9	I	Cirrhitidae	0.0165	3.1253	1	0.00257868
50	French Frigate	FFS-00508	42989	23.8483	-166.144	1845963361	14.6	nSPC	OC	PAAR	Paracirrhites arcatus	1	8	I	Cirrhitidae	0.0165	3.1253	1	0.00178455
50	French Frigate	FFS-00508	42989	23.8483	-166.144	1845963361	14.6	nSPC	OC	PAAR	Paracirrhites arcatus	1	7	I	Cirrhitidae	0.0165	3.1253	1	0.00117568
50	French Frigate	FFS-00508	42989	23.8483	-166.144	1845963361	14.6	nSPC	OC	PAAR	Paracirrhites arcatus	1	6	I	Cirrhitidae	0.0165	3.1253	1	0.000726204
50	French Frigate	FFS-00508	42989	23.8483	-166.144	1845963361	14.6	nSPC	OC	BOBI	Bodianus bilunulatus	1	25	I	Labridae	0.0146	3	1	0.0486271
50	French Frigate	FFS-00508	42989	23.8483	-166.144	1845963361	14.6	nSPC	OC	MAGE	Macropharyngodon geoffroy	2	6	I	Labridae	0.0107	3.178	1	0.000324621
50	French Frigate	FFS-00508	42989	23.8483	-166.144	1845963361	14.6	nSPC	OC	PSOC	Pseudocheilinus octotaenia	2	5	I	Labridae	0.0138	3.1563	1	0.000432603
50	French Frigate	FFS-00508	42989	23.8483	-166.144	1845963361	14.6	nSPC	OC	THDU	Thalassoma duperrey	2	5	I	Labridae	0.0123	3.097	0.9	0.000256133
50	French Frigate	FFS-00508	42989	23.8483	-166.144	1845963361	14.6	nSPC	OC	THDU	Thalassoma duperrey	5	5	I	Labridae	0.0123	3.097	0.9	0.000640332
50	French Frigate	FFS-00508	42989	23.8483	-166.144	1845963361	14.6	nSPC	OC	APFU	Aphareus furca	1	50	F	Lutjanidae	0.0105	3	1	0.144703
50	French Frigate	FFS-00508	42989	23.8483	-166.144	1845963361	14.6	nSPC	OC	PEAS	Pervagor aspricaudus	1	3	I	Monacanthidae	0.025	2.946	1	0.000485211
50	French Frigate	FFS-00508	42989	23.8483	-166.144	1845963361	14.6	nSPC	OC	PAMU	Parupeneus multifasciatus	1	9	I	Mullidae	0.01136	3.21082	0.9	0.000471142
50	French Frigate	FFS-00508	42989	23.8483	-166.144	1845963361	14.6	nSPC	OC	PAMU	Parupeneus multifasciatus	2	5	I	Mullidae	0.01136	3.21082	0.9	0.000142741
50	French Frigate	FFS-00508	42989	23.8483	-166.144	1845963361	14.6	nSPC	OC	GYME	Gymnothorax meleagris	1	40	I	Muraenidae	0.0021	3	1	0.000592704
50	French Frigate	FFS-00508	42989	23.8483	-166.144	1845963361	14.6	nSPC	OC	CEPO	Centropyge potteri	2	3	I	Pomacanthidae	0.0745	2.577	1	0.0420841
50	French Frigate	FFS-00508	42989	23.8483	-166.144	1845963361	14.6	nSPC	OC	CHVA	Chromis vanderbilti	5	3	I	Pomacentridae	0.0258	3	1	0.00231842
50	French Frigate	FFS-00508	42989	23.8483	-166.144	1845963361	14.6	nSPC	OC	CHVA	Chromis vanderbilti	10	4	I	Pomacentridae	0.0258	3	1	0.010991
50	French Frigate	FFS-00508	42989	23.8483	-166.144	1845963361	14.6	nSPC	OC	PLJO	Plectroglyphidodon johnstonianus	1	3	I	Pomacentridae	0.0612	2.635	1	0.0114896
50	French Frigate	FFS-00508	42989	23.8483	-166.144	1845963361	14.6	nSPC	OC	PLJO	Plectroglyphidodon johnstonianus	1	8	I	Pomacentridae	0.0612	2.635	1	0.152311
50	French Frigate	FFS-00508	42989	23.8483	-166.144	1845963361	14.6	nSPC	OC	PLJO	Plectroglyphidodon johnstonianus	2	5	I	Pomacentridae	0.0612	2.635	1	0.0882889
50	French Frigate	FFS-00508	42989	23.8483	-166.144	1845963361	14.6	nSPC	OC	PLJO	Plectroglyphidodon johnstonianus	1	6	I	Pomacentridae	0.0612	2.635	1	0.0713705
50	French Frigate	FFS-00508	42989	23.8483	-166.144	1845963361	14.6	nSPC	OC	PLJO	Plectroglyphidodon johnstonianus	5	4	I	Pomacentridae	0.0612	2.635	1	0.122599
50	French Frigate	FFS-00508	42989	23.8483	-166.144	1845963361	14.6	nSPC	OC	CAJA	Canthigaster jactator	1	5	I	Tetraodontidae	0.0424	2.822	1	0.012558
50	French Frigate	FFS-00508	42989	23.8483	-166.144	1845963361	14.6	nSPC	OC	CAJA	Canthigaster jactator	1	6	I	Tetraodontidae	0.0424	2.822	1	0.0210073
50	French Frigate	FFS-00508	42989	23.8483	-166.144	1845963350	15.4	nSPC-CCR	CCR	ACNF	Acanthurus nigrofuscus	1	8	I	Acanthuridae	0.02637	3.02837	0.91	0.00675134
50	French Frigate	FFS-00508	42989	23.8483	-166.144	1845963350	15.4	nSPC-CCR	CCR	ACNR	Acanthurus nigroris	2	20	N	Acanthuridae	0.021	2.9435	1	0.15562
50	French Frigate	FFS-00508	42989	23.8483	-166.144	1845963350	15.4	nSPC-CCR	CCR	ACOL	Acanthurus olivaceus	5	6	I	Acanthuridae	0.03839	3.055	0.86	0.035555
50	French Frigate	FFS-00508	42989	23.8483	-166.144	1845963350	15.4	nSPC-CCR	CCR	CTST	Ctenochaetus strigosus	1	5	I	Acanthuridae	0.022	3	1	0.001331
50	French Frigate	FFS-00508	42989	23.8483	-166.144	1845963350	15.4	nSPC-CCR	CCR	NAHE	Naso hexacanthus	1	35	N	Acanthuridae	0.0424411	2.854	0.88	2.14796
50	French Frigate	FFS-00508	42989	23.8483	-166.144	1845963350	15.4	nSPC-CCR	CCR	NALI	Naso lituratus	1	27	N	Acanthuridae	0.0085	3.25	0.97	0.00757795
50	French Frigate	FFS-00508	42989	23.8483	-166.144	1845963350	15.4	nSPC-CCR	CCR	NAUN	Naso unicornis	4	27	N	Acanthuridae	0.01788	3.03545	0.96	0.38746
50	French Frigate	FFS-00508	42989	23.8483	-166.144	1845963350	15.4	nSPC-CCR	CCR	MEVI	Melichthys vidua	1	25	I	Balistidae	0.0058	3.554	1	0.00104593
50	French Frigate	FFS-00508	42989	23.8483	-166.144	1845963350	15.4	nSPC-CCR	CCR	SUBU	Sufflamen bursa	1	14	I	Balistidae	0.0216	3	1	0.0276532
50	French Frigate	FFS-00508	42989	23.8483	-166.144	1845963350	15.4	nSPC-CCR	CCR	SUFR	Sufflamen fraenatum	1	29	F	Balistidae	0.0288132	3.03483	1	0.579763
50	French Frigate	FFS-00508	42989	23.8483	-166.144	1845963350	15.4	nSPC-CCR	CCR	CAIG	Caranx ignobilis	2	90	T	Carangidae	0.023	2.977	0.89	12.3313
50	French Frigate	FFS-00508	42989	23.8483	-166.144	1845963350	15.4	nSPC-CCR	CCR	CAME	Caranx melampygus	1	70	F	Carangidae	0.02866	2.974	0.89	5.60721
50	French Frigate	FFS-00508	42989	23.8483	-166.144	1845963350	15.4	nSPC-CCR	CCR	SEDU	Seriola dumerili	4	65	N	Carangidae	0.0221	2.94	1	11.6022
50	French Frigate	FFS-00508	42989	23.8483	-166.144	1845963350	15.4	nSPC-CCR	CCR	CAGA	Carcharhinus galapagensis	1	100	N	Carcharhinidae	0.0023	3.373	0.85	0.00406479
50	French Frigate	FFS-00508	42989	23.8483	-166.144	1845963350	15.4	nSPC-CCR	CCR	CAGA	Carcharhinus galapagensis	1	140	N	Carcharhinidae	0.0023	3.373	0.85	0.0126453
50	French Frigate	FFS-00508	42989	23.8483	-166.144	1845963350	15.4	nSPC-CCR	CCR	CHFR	Chaetodon fremblii	1	9	N	Chaetodontidae	0.0296	2.9895	1	0.0191705
50	French Frigate	FFS-00508	42989	23.8483	-166.144	1845963350	15.4	nSPC-CCR	CCR	CHKL	Chaetodon kleinii	2	8	I	Chaetodontidae	0.0296	2.9895	1	0.0269615
50	French Frigate	FFS-00508	42989	23.8483	-166.144	1845963350	15.4	nSPC-CCR	CCR	CHMU	Chaetodon multicinctus	1	8	I	Chaetodontidae	0.045	2.814	1	0.0564203
50	French Frigate	FFS-00508	42989	23.8483	-166.144	1845963350	15.4	nSPC-CCR	CCR	FOFL	Forcipiger flavissimus	1	7	I	Chaetodontidae	0.0125	3	1	0.000669922
50	French Frigate	FFS-00508	42989	23.8483	-166.144	1845963350	15.4	nSPC-CCR	CCR	CIFA	Cirrhitops fasciatus	1	7	I	Cirrhitidae	0.017	3	1	0.00168516
50	French Frigate	FFS-00508	42989	23.8483	-166.144	1845963350	15.4	nSPC-CCR	CCR	PAAR	Paracirrhites arcatus	8	7	I	Cirrhitidae	0.0165	3.1253	1	0.0094054
50	French Frigate	FFS-00508	42989	23.8483	-166.144	1845963350	15.4	nSPC-CCR	CCR	BOBI	Bodianus bilunulatus	1	40	N	Labridae	0.0146	3	1	0.199177
50	French Frigate	FFS-00508	42989	23.8483	-166.144	1845963350	15.4	nSPC-CCR	CCR	LAPH	Labroides phthirophagus	1	6	I	Labridae	0.0059	3.231	1	2.05036e-05
50	French Frigate	FFS-00508	42989	23.8483	-166.144	1845963350	15.4	nSPC-CCR	CCR	MAGE	Macropharyngodon geoffroy	1	7	I	Labridae	0.0107	3.178	1	0.000264913
50	French Frigate	FFS-00508	42989	23.8483	-166.144	1845963350	15.4	nSPC-CCR	CCR	MAGE	Macropharyngodon geoffroy	1	10	I	Labridae	0.0107	3.178	1	0.000822966
50	French Frigate	FFS-00508	42989	23.8483	-166.144	1845963350	15.4	nSPC-CCR	CCR	PSOC	Pseudocheilinus octotaenia	1	7	I	Labridae	0.0138	3.1563	1	0.000625581
50	French Frigate	FFS-00508	42989	23.8483	-166.144	1845963350	15.4	nSPC-CCR	CCR	PSTE	Pseudocheilinus tetrataenia	2	5	I	Labridae	0.0138	3.1563	1	0.000432603
50	French Frigate	FFS-00508	42989	23.8483	-166.144	1845963350	15.4	nSPC-CCR	CCR	STBA	Stethojulis balteata	1	7	T	Labridae	0.015	3	1	0.00115762
50	French Frigate	FFS-00508	42989	23.8483	-166.144	1845963350	15.4	nSPC-CCR	CCR	THDU	Thalassoma duperrey	1	15	I	Labridae	0.0123	3.097	0.9	0.00384662
50	French Frigate	FFS-00508	42989	23.8483	-166.144	1845963350	15.4	nSPC-CCR	CCR	THDU	Thalassoma duperrey	1	10	I	Labridae	0.0123	3.097	0.9	0.00109578
50	French Frigate	FFS-00508	42989	23.8483	-166.144	1845963350	15.4	nSPC-CCR	CCR	THDU	Thalassoma duperrey	1	7	I	Labridae	0.0123	3.097	0.9	0.000363073
50	French Frigate	FFS-00508	42989	23.8483	-166.144	1845963350	15.4	nSPC-CCR	CCR	THDU	Thalassoma duperrey	4	6	I	Labridae	0.0123	3.097	0.9	0.000900989
50	French Frigate	FFS-00508	42989	23.8483	-166.144	1845963350	15.4	nSPC-CCR	CCR	APVI	Aprion virescens	1	70	N	Lutjanidae	0.02297	2.88627	0.9	2.9057
50	French Frigate	FFS-00508	42989	23.8483	-166.144	1845963350	15.4	nSPC-CCR	CCR	PAMU	Parupeneus multifasciatus	3	11	I	Mullidae	0.01136	3.21082	0.9	0.00269213
50	French Frigate	FFS-00508	42989	23.8483	-166.144	1845963350	15.4	nSPC-CCR	CCR	GYME	Gymnothorax meleagris	1	30	I	Muraenidae	0.0021	3	1	0.000250047
50	French Frigate	FFS-00508	42989	23.8483	-166.144	1845963350	15.4	nSPC-CCR	CCR	CEPO	Centropyge potteri	3	5	I	Pomacanthidae	0.0745	2.577	1	0.235458
50	French Frigate	FFS-00508	42989	23.8483	-166.144	1845963350	15.4	nSPC-CCR	CCR	CEPO	Centropyge potteri	4	6	I	Pomacanthidae	0.0745	2.577	1	0.50223
50	French Frigate	FFS-00508	42989	23.8483	-166.144	1845963350	15.4	nSPC-CCR	CCR	CHHA	Chromis hanui	4	5	I	Pomacentridae	0.0229	3.175	0.89	0.00283845
50	French Frigate	FFS-00508	42989	23.8483	-166.144	1845963350	15.4	nSPC-CCR	CCR	CHHA	Chromis hanui	3	4	I	Pomacentridae	0.0229	3.175	0.89	0.00104822
50	French Frigate	FFS-00508	42989	23.8483	-166.144	1845963350	15.4	nSPC-CCR	CCR	CHVA	Chromis vanderbilti	10	3	I	Pomacentridae	0.0258	3	1	0.00463685
50	French Frigate	FFS-00508	42989	23.8483	-166.144	1845963350	15.4	nSPC-CCR	CCR	CHVA	Chromis vanderbilti	10	4	I	Pomacentridae	0.0258	3	1	0.010991
50	French Frigate	FFS-00508	42989	23.8483	-166.144	1845963350	15.4	nSPC-CCR	CCR	DAAL	Dascyllus albisella	1	6	I	Pomacentridae	0.0462	2.911	1	0.0238765
50	French Frigate	FFS-00508	42989	23.8483	-166.144	1845963350	15.4	nSPC-CCR	CCR	PLJO	Plectroglyphidodon johnstonianus	1	5	I	Pomacentridae	0.0612	2.635	1	0.0441444
50	French Frigate	FFS-00508	42989	23.8483	-166.144	1845963350	15.4	nSPC-CCR	CCR	PLJO	Plectroglyphidodon johnstonianus	2	4	I	Pomacentridae	0.0612	2.635	1	0.0490397
50	French Frigate	FFS-00508	42989	23.8483	-166.144	1845963350	15.4	nSPC-CCR	CCR	CACA	Calotomus carolinus	1	21	I	Scaridae	0.0122	3.167	1	0.0133958
50	French Frigate	FFS-00508	42989	23.8483	-166.144	1845963350	15.4	nSPC-CCR	CCR	EUAF	Euthynnus affinis	5	40	P	Scombridae	0.03	3.109	1	0
50	French Frigate	FFS-00508	42989	23.8483	-166.144	1845963362	14.6	nSPC-CCR	CCR	NAHE	Naso hexacanthus	6	25	T	Acanthuridae	0.0424411	2.854	0.88	4.93319
50	French Frigate	FFS-00508	42989	23.8483	-166.144	1845963362	14.6	nSPC-CCR	CCR	NALI	Naso lituratus	1	17	F	Acanthuridae	0.0085	3.25	0.97	0.00168492
50	French Frigate	FFS-00508	42989	23.8483	-166.144	1845963362	14.6	nSPC-CCR	CCR	NAUN	Naso unicornis	3	22	F	Acanthuridae	0.01788	3.03545	0.96	0.156067
50	French Frigate	FFS-00508	42989	23.8483	-166.144	1845963362	14.6	nSPC-CCR	CCR	MENI	Melichthys niger	3	15	I	Balistidae	0.0058	3.554	1	0.000510708
50	French Frigate	FFS-00508	42989	23.8483	-166.144	1845963362	14.6	nSPC-CCR	CCR	SUBU	Sufflamen bursa	1	12	I	Balistidae	0.0216	3	1	0.0174143
50	French Frigate	FFS-00508	42989	23.8483	-166.144	1845963362	14.6	nSPC-CCR	CCR	CAIG	Caranx ignobilis	1	100	T	Carangidae	0.023	2.977	0.89	8.43719
50	French Frigate	FFS-00508	42989	23.8483	-166.144	1845963362	14.6	nSPC-CCR	CCR	CAIG	Caranx ignobilis	1	110	T	Carangidae	0.023	2.977	0.89	11.2053
50	French Frigate	FFS-00508	42989	23.8483	-166.144	1845963362	14.6	nSPC-CCR	CCR	SEDU	Seriola dumerili	5	50	I	Carangidae	0.0221	2.94	1	6.70587
50	French Frigate	FFS-00508	42989	23.8483	-166.144	1845963362	14.6	nSPC-CCR	CCR	CAGA	Carcharhinus galapagensis	1	70	I	Carcharhinidae	0.0023	3.373	0.85	0.00122054
50	French Frigate	FFS-00508	42989	23.8483	-166.144	1845963362	14.6	nSPC-CCR	CCR	CAGA	Carcharhinus galapagensis	1	120	I	Carcharhinidae	0.0023	3.373	0.85	0.00751824
50	French Frigate	FFS-00508	42989	23.8483	-166.144	1845963362	14.6	nSPC-CCR	CCR	CAGA	Carcharhinus galapagensis	1	250	I	Carcharhinidae	0.0023	3.373	0.85	0.0893902
50	French Frigate	FFS-00508	42989	23.8483	-166.144	1845963362	14.6	nSPC-CCR	CCR	CHMU	Chaetodon multicinctus	2	10	I	Chaetodontidae	0.045	2.814	1	0.211432
50	French Frigate	FFS-00508	42989	23.8483	-166.144	1845963362	14.6	nSPC-CCR	CCR	PAAR	Paracirrhites arcatus	10	7	I	Cirrhitidae	0.0165	3.1253	1	0.0117568
50	French Frigate	FFS-00508	42989	23.8483	-166.144	1845963362	14.6	nSPC-CCR	CCR	PAAR	Paracirrhites arcatus	10	6	I	Cirrhitidae	0.0165	3.1253	1	0.00726204
50	French Frigate	FFS-00508	42989	23.8483	-166.144	1845963362	14.6	nSPC-CCR	CCR	PAAR	Paracirrhites arcatus	5	9	I	Cirrhitidae	0.0165	3.1253	1	0.0128934
50	French Frigate	FFS-00508	42989	23.8483	-166.144	1845963362	14.6	nSPC-CCR	CCR	BOBI	Bodianus bilunulatus	1	18	I	Labridae	0.0146	3	1	0.01815
50	French Frigate	FFS-00508	42989	23.8483	-166.144	1845963362	14.6	nSPC-CCR	CCR	GOVA	Gomphosus varius	1	3	I	Labridae	0.02437	2.70269	1	0.000850514
50	French Frigate	FFS-00508	42989	23.8483	-166.144	1845963362	14.6	nSPC-CCR	CCR	MAGE	Macropharyngodon geoffroy	3	7	I	Labridae	0.0107	3.178	1	0.000794739
50	French Frigate	FFS-00508	42989	23.8483	-166.144	1845963362	14.6	nSPC-CCR	CCR	PSOC	Pseudocheilinus octotaenia	3	7	I	Labridae	0.0138	3.1563	1	0.00187674
50	French Frigate	FFS-00508	42989	23.8483	-166.144	1845963362	14.6	nSPC-CCR	CCR	PSOC	Pseudocheilinus octotaenia	1	8	I	Labridae	0.0138	3.1563	1	0.000953506
50	French Frigate	FFS-00508	42989	23.8483	-166.144	1845963362	14.6	nSPC-CCR	CCR	STBA	Stethojulis balteata	1	7	I	Labridae	0.015	3	1	0.00115762
50	French Frigate	FFS-00508	42989	23.8483	-166.144	1845963362	14.6	nSPC-CCR	CCR	STBA	Stethojulis balteata	2	8	I	Labridae	0.015	3	1	0.003456
50	French Frigate	FFS-00508	42989	23.8483	-166.144	1845963362	14.6	nSPC-CCR	CCR	THDU	Thalassoma duperrey	8	5	I	Labridae	0.0123	3.097	0.9	0.00102453
50	French Frigate	FFS-00508	42989	23.8483	-166.144	1845963362	14.6	nSPC-CCR	CCR	THDU	Thalassoma duperrey	10	7	I	Labridae	0.0123	3.097	0.9	0.00363073
50	French Frigate	FFS-00508	42989	23.8483	-166.144	1845963362	14.6	nSPC-CCR	CCR	THDU	Thalassoma duperrey	10	6	I	Labridae	0.0123	3.097	0.9	0.00225247
50	French Frigate	FFS-00508	42989	23.8483	-166.144	1845963362	14.6	nSPC-CCR	CCR	APVI	Aprion virescens	1	60	I	Lutjanidae	0.02297	2.88627	0.9	1.86219
50	French Frigate	FFS-00508	42989	23.8483	-166.144	1845963362	14.6	nSPC-CCR	CCR	CADU	Cantherhines dumerilii	2	5	I	Monacanthidae	0.0406	2.792	1	0.0233109
50	French Frigate	FFS-00508	42989	23.8483	-166.144	1845963362	14.6	nSPC-CCR	CCR	PAMU	Parupeneus multifasciatus	2	8	I	Mullidae	0.01136	3.21082	0.9	0.000645565
50	French Frigate	FFS-00508	42989	23.8483	-166.144	1845963362	14.6	nSPC-CCR	CCR	PAMU	Parupeneus multifasciatus	1	7	I	Mullidae	0.01136	3.21082	0.9	0.000210237
50	French Frigate	FFS-00508	42989	23.8483	-166.144	1845963362	14.6	nSPC-CCR	CCR	APAR	Apolemichthys arcuatus	1	10	I	Pomacanthidae	0.0669	2.724	1	0.33455
50	French Frigate	FFS-00508	42989	23.8483	-166.144	1845963362	14.6	nSPC-CCR	CCR	CHHA	Chromis hanui	5	5	I	Pomacentridae	0.0229	3.175	0.89	0.00354806
50	French Frigate	FFS-00508	42989	23.8483	-166.144	1845963362	14.6	nSPC-CCR	CCR	CHVA	Chromis vanderbilti	3	4	I	Pomacentridae	0.0258	3	1	0.00329731
50	French Frigate	FFS-00508	42989	23.8483	-166.144	1845963362	14.6	nSPC-CCR	CCR	CHVA	Chromis vanderbilti	5	5	I	Pomacentridae	0.0258	3	1	0.0107334
50	French Frigate	FFS-00508	42989	23.8483	-166.144	1845963362	14.6	nSPC-CCR	CCR	PLJO	Plectroglyphidodon johnstonianus	3	5	I	Pomacentridae	0.0612	2.635	1	0.132433
50	French Frigate	FFS-00508	42989	23.8483	-166.144	1845963362	14.6	nSPC-CCR	CCR	PLJO	Plectroglyphidodon johnstonianus	8	5	I	Pomacentridae	0.0612	2.635	1	0.353155
50	French Frigate	FFS-00508	42989	23.8483	-166.144	1845963362	14.6	nSPC-CCR	CCR	PLJO	Plectroglyphidodon johnstonianus	1	8	I	Pomacentridae	0.0612	2.635	1	0.152311
50	French Frigate	FFS-00508	42989	23.8483	-166.144	1845963362	14.6	nSPC-CCR	CCR	SCDI	Scorpaenopsis diabolus	1	7	I	Scorpaenidae	0.0246	2.908	1	0.00600322
50	French Frigate	FFS-00508	42989	23.8483	-166.144	1845963362	14.6	nSPC-CCR	CCR	CACO	Canthigaster coronata	1	6	I	Tetraodontidae	0.0424	2.822	1	0.0210073
50	French Frigate	FFS-00508	42989	23.8483	-166.144	1845963362	14.6	nSPC-CCR	CCR	CAJA	Canthigaster jactator	1	5	I	Tetraodontidae	0.0424	2.822	1	0.012558
217	French Frigate	FFS-00510	43005	23.8808	-166.225	1845963626	14.2	nSPC	OC	ACOL	Acanthurus olivaceus	13	5	I	Acanthuridae	0.03839	3.055	0.86	0.0529634
217	French Frigate	FFS-00510	43005	23.8808	-166.225	1845963626	14.2	nSPC	OC	SUBU	Sufflamen bursa	2	14	I	Balistidae	0.0216	3	1	0.0553064
217	French Frigate	FFS-00510	43005	23.8808	-166.225	1845963626	14.2	nSPC	OC	PLEW	Plagiotremus ewaensis	1	7	I	Blenniidae	0.0018	3.581	0.95	1.31116e-07
217	French Frigate	FFS-00510	43005	23.8808	-166.225	1845963626	14.2	nSPC	OC	CHMU	Chaetodon multicinctus	2	4	I	Chaetodontidae	0.045	2.814	1	0.016046
217	French Frigate	FFS-00510	43005	23.8808	-166.225	1845963626	14.2	nSPC	OC	CIFA	Cirrhitops fasciatus	2	6	I	Cirrhitidae	0.017	3	1	0.00212242
217	French Frigate	FFS-00510	43005	23.8808	-166.225	1845963626	14.2	nSPC	OC	PAAR	Paracirrhites arcatus	2	6	I	Cirrhitidae	0.0165	3.1253	1	0.00145241
217	French Frigate	FFS-00510	43005	23.8808	-166.225	1845963626	14.2	nSPC	OC	BOBI	Bodianus bilunulatus	1	5	F	Labridae	0.0146	3	1	0.000389017
217	French Frigate	FFS-00510	43005	23.8808	-166.225	1845963626	14.2	nSPC	OC	HAOR	Halichoeres ornatissimus	1	5	I	Labridae	0.0133	3	1	0.00029408
217	French Frigate	FFS-00510	43005	23.8808	-166.225	1845963626	14.2	nSPC	OC	HAOR	Halichoeres ornatissimus	1	7	I	Labridae	0.0133	3	1	0.000806954
217	French Frigate	FFS-00510	43005	23.8808	-166.225	1845963626	14.2	nSPC	OC	PSOC	Pseudocheilinus octotaenia	1	6	I	Labridae	0.0138	3.1563	1	0.000384573
217	French Frigate	FFS-00510	43005	23.8808	-166.225	1845963626	14.2	nSPC	OC	STBA	Stethojulis balteata	1	7	I	Labridae	0.015	3	1	0.00115762
217	French Frigate	FFS-00510	43005	23.8808	-166.225	1845963626	14.2	nSPC	OC	THDU	Thalassoma duperrey	1	5	I	Labridae	0.0123	3.097	0.9	0.000128066
217	French Frigate	FFS-00510	43005	23.8808	-166.225	1845963626	14.2	nSPC	OC	THDU	Thalassoma duperrey	3	14	I	Labridae	0.0123	3.097	0.9	0.00931976
217	French Frigate	FFS-00510	43005	23.8808	-166.225	1845963626	14.2	nSPC	OC	THDU	Thalassoma duperrey	5	7	I	Labridae	0.0123	3.097	0.9	0.00181536
217	French Frigate	FFS-00510	43005	23.8808	-166.225	1845963626	14.2	nSPC	OC	THDU	Thalassoma duperrey	3	10	I	Labridae	0.0123	3.097	0.9	0.00328735
217	French Frigate	FFS-00510	43005	23.8808	-166.225	1845963626	14.2	nSPC	OC	THDU	Thalassoma duperrey	1	12	I	Labridae	0.0123	3.097	0.9	0.0019273
217	French Frigate	FFS-00510	43005	23.8808	-166.225	1845963626	14.2	nSPC	OC	PEAS	Pervagor aspricaudus	1	4	I	Monacanthidae	0.025	2.946	1	0.0011324
217	French Frigate	FFS-00510	43005	23.8808	-166.225	1845963626	14.2	nSPC	OC	PAMU	Parupeneus multifasciatus	1	9	I	Mullidae	0.01136	3.21082	0.9	0.000471142
217	French Frigate	FFS-00510	43005	23.8808	-166.225	1845963626	14.2	nSPC	OC	CEPO	Centropyge potteri	2	4	I	Pomacanthidae	0.0745	2.577	1	0.0883253
217	French Frigate	FFS-00510	43005	23.8808	-166.225	1845963626	14.2	nSPC	OC	CHVA	Chromis vanderbilti	32	4	I	Pomacentridae	0.0258	3	1	0.0351714
217	French Frigate	FFS-00510	43005	23.8808	-166.225	1845963626	14.2	nSPC	OC	PLJO	Plectroglyphidodon johnstonianus	1	4	I	Pomacentridae	0.0612	2.635	1	0.0245199
217	French Frigate	FFS-00510	43005	23.8808	-166.225	1845963626	14.2	nSPC	OC	CAJA	Canthigaster jactator	1	5	I	Tetraodontidae	0.0424	2.822	1	0.012558
217	French Frigate	FFS-00510	43005	23.8808	-166.225	1845963632	15.2	nSPC	OC	ACNR	Acanthurus nigroris	1	20	I	Acanthuridae	0.021	2.9435	1	0.0778098
217	French Frigate	FFS-00510	43005	23.8808	-166.225	1845963632	15.2	nSPC	OC	ACOL	Acanthurus olivaceus	1	18	I	Acanthuridae	0.03839	3.055	0.86	0.203956
217	French Frigate	FFS-00510	43005	23.8808	-166.225	1845963632	15.2	nSPC	OC	ACOL	Acanthurus olivaceus	2	6	I	Acanthuridae	0.03839	3.055	0.86	0.014222
217	French Frigate	FFS-00510	43005	23.8808	-166.225	1845963632	15.2	nSPC	OC	ACOL	Acanthurus olivaceus	11	16	I	Acanthuridae	0.03839	3.055	0.86	1.56552
217	French Frigate	FFS-00510	43005	23.8808	-166.225	1845963632	15.2	nSPC	OC	NAUN	Naso unicornis	1	28	N	Acanthuridae	0.01788	3.03545	0.96	0.108171
217	French Frigate	FFS-00510	43005	23.8808	-166.225	1845963632	15.2	nSPC	OC	MEVI	Melichthys vidua	1	30	I	Balistidae	0.0058	3.554	1	0.00199946
217	French Frigate	FFS-00510	43005	23.8808	-166.225	1845963632	15.2	nSPC	OC	SUBU	Sufflamen bursa	1	17	I	Balistidae	0.0216	3	1	0.0495117
217	French Frigate	FFS-00510	43005	23.8808	-166.225	1845963632	15.2	nSPC	OC	SUFR	Sufflamen fraenatum	1	35	I	Balistidae	0.0288132	3.03483	1	1.0259
217	French Frigate	FFS-00510	43005	23.8808	-166.225	1845963632	15.2	nSPC	OC	CHMU	Chaetodon multicinctus	2	6	I	Chaetodontidae	0.045	2.814	1	0.0502213
217	French Frigate	FFS-00510	43005	23.8808	-166.225	1845963632	15.2	nSPC	OC	FOFL	Forcipiger flavissimus	1	14	F	Chaetodontidae	0.0125	3	1	0.00535938
217	French Frigate	FFS-00510	43005	23.8808	-166.225	1845963632	15.2	nSPC	OC	PAAR	Paracirrhites arcatus	1	4	I	Cirrhitidae	0.0165	3.1253	1	0.000204513
217	French Frigate	FFS-00510	43005	23.8808	-166.225	1845963632	15.2	nSPC	OC	PAAR	Paracirrhites arcatus	1	5	I	Cirrhitidae	0.0165	3.1253	1	0.000410765
217	French Frigate	FFS-00510	43005	23.8808	-166.225	1845963632	15.2	nSPC	OC	HAOR	Halichoeres ornatissimus	1	7	I	Labridae	0.0133	3	1	0.000806954
217	French Frigate	FFS-00510	43005	23.8808	-166.225	1845963632	15.2	nSPC	OC	LAPH	Labroides phthirophagus	1	6	N	Labridae	0.0059	3.231	1	2.05036e-05
217	French Frigate	FFS-00510	43005	23.8808	-166.225	1845963632	15.2	nSPC	OC	PSEV	Pseudocheilinus evanidus	1	7	N	Labridae	0.0049	3.51	1	7.22574e-06
217	French Frigate	FFS-00510	43005	23.8808	-166.225	1845963632	15.2	nSPC	OC	PSOC	Pseudocheilinus octotaenia	1	6	I	Labridae	0.0138	3.1563	1	0.000384573
217	French Frigate	FFS-00510	43005	23.8808	-166.225	1845963632	15.2	nSPC	OC	STBA	Stethojulis balteata	1	6	I	Labridae	0.015	3	1	0.000729
217	French Frigate	FFS-00510	43005	23.8808	-166.225	1845963632	15.2	nSPC	OC	THDU	Thalassoma duperrey	2	10	I	Labridae	0.0123	3.097	0.9	0.00219157
217	French Frigate	FFS-00510	43005	23.8808	-166.225	1845963632	15.2	nSPC	OC	THDU	Thalassoma duperrey	1	12	I	Labridae	0.0123	3.097	0.9	0.0019273
217	French Frigate	FFS-00510	43005	23.8808	-166.225	1845963632	15.2	nSPC	OC	THDU	Thalassoma duperrey	6	8	I	Labridae	0.0123	3.097	0.9	0.00329417
217	French Frigate	FFS-00510	43005	23.8808	-166.225	1845963632	15.2	nSPC	OC	APVI	Aprion virescens	1	55	N	Lutjanidae	0.02297	2.88627	0.9	1.44863
217	French Frigate	FFS-00510	43005	23.8808	-166.225	1845963632	15.2	nSPC	OC	PAMU	Parupeneus multifasciatus	1	6	I	Mullidae	0.01136	3.21082	0.9	0.000128161
217	French Frigate	FFS-00510	43005	23.8808	-166.225	1845963632	15.2	nSPC	OC	CEFI	Centropyge fisheri	2	6	I	Pomacanthidae	0.0745	2.577	1	0.251115
217	French Frigate	FFS-00510	43005	23.8808	-166.225	1845963632	15.2	nSPC	OC	CEPO	Centropyge potteri	1	7	I	Pomacanthidae	0.0745	2.577	1	0.186795
217	French Frigate	FFS-00510	43005	23.8808	-166.225	1845963632	15.2	nSPC	OC	CHVA	Chromis vanderbilti	6	3	I	Pomacentridae	0.0258	3	1	0.00278211
217	French Frigate	FFS-00510	43005	23.8808	-166.225	1845963632	15.2	nSPC	OC	PARR	Scaridae	3	4	I	Scaridae	0.02337	2.95646	0.97	0.00248304
217	French Frigate	FFS-00510	43005	23.8808	-166.225	1845963632	15.2	nSPC	OC	PARR	Scaridae	4	5	I	Scaridae	0.02337	2.95646	0.97	0.00640373
217	French Frigate	FFS-00510	43005	23.8808	-166.225	1845963632	15.2	nSPC	OC	CAJA	Canthigaster jactator	1	5	I	Tetraodontidae	0.0424	2.822	1	0.012558
217	French Frigate	FFS-00510	43005	23.8808	-166.225	1845963623	14.8	nSPC-CCR	CCR	ACNR	Acanthurus nigroris	2	18	N	Acanthuridae	0.021	2.9435	1	0.114124
217	French Frigate	FFS-00510	43005	23.8808	-166.225	1845963623	14.8	nSPC-CCR	CCR	ACOL	Acanthurus olivaceus	18	5	I	Acanthuridae	0.03839	3.055	0.86	0.0733339
217	French Frigate	FFS-00510	43005	23.8808	-166.225	1845963623	14.8	nSPC-CCR	CCR	ACOL	Acanthurus olivaceus	5	18	I	Acanthuridae	0.03839	3.055	0.86	1.01978
217	French Frigate	FFS-00510	43005	23.8808	-166.225	1845963623	14.8	nSPC-CCR	CCR	ACTH	Acanthurus thompsoni	1	4	I	Acanthuridae	0.0153	3	1	0.000229221
217	French Frigate	FFS-00510	43005	23.8808	-166.225	1845963623	14.8	nSPC-CCR	CCR	NAUN	Naso unicornis	2	20	T	Acanthuridae	0.01788	3.03545	0.96	0.0779069
217	French Frigate	FFS-00510	43005	23.8808	-166.225	1845963623	14.8	nSPC-CCR	CCR	MENI	Melichthys niger	2	21	I	Balistidae	0.0058	3.554	1	0.00112569
217	French Frigate	FFS-00510	43005	23.8808	-166.225	1845963623	14.8	nSPC-CCR	CCR	SUBU	Sufflamen bursa	1	13	I	Balistidae	0.0216	3	1	0.0221407
217	French Frigate	FFS-00510	43005	23.8808	-166.225	1845963623	14.8	nSPC-CCR	CCR	SUFR	Sufflamen fraenatum	1	28	T	Balistidae	0.0288132	3.03483	1	0.521195
217	French Frigate	FFS-00510	43005	23.8808	-166.225	1845963623	14.8	nSPC-CCR	CCR	CHMU	Chaetodon multicinctus	2	5	I	Chaetodontidae	0.045	2.814	1	0.0300657
217	French Frigate	FFS-00510	43005	23.8808	-166.225	1845963623	14.8	nSPC-CCR	CCR	CHMU	Chaetodon multicinctus	1	4	I	Chaetodontidae	0.045	2.814	1	0.008023
217	French Frigate	FFS-00510	43005	23.8808	-166.225	1845963623	14.8	nSPC-CCR	CCR	CIFA	Cirrhitops fasciatus	1	6	I	Cirrhitidae	0.017	3	1	0.00106121
217	French Frigate	FFS-00510	43005	23.8808	-166.225	1845963623	14.8	nSPC-CCR	CCR	PAAR	Paracirrhites arcatus	2	6	I	Cirrhitidae	0.0165	3.1253	1	0.00145241
217	French Frigate	FFS-00510	43005	23.8808	-166.225	1845963623	14.8	nSPC-CCR	CCR	PAAR	Paracirrhites arcatus	2	7	I	Cirrhitidae	0.0165	3.1253	1	0.00235135
217	French Frigate	FFS-00510	43005	23.8808	-166.225	1845963623	14.8	nSPC-CCR	CCR	BOBI	Bodianus bilunulatus	1	25	F	Labridae	0.0146	3	1	0.0486271
217	French Frigate	FFS-00510	43005	23.8808	-166.225	1845963623	14.8	nSPC-CCR	CCR	COVE	Coris venusta	1	11	T	Labridae	0.0065	3.254	1	0.00018703
217	French Frigate	FFS-00510	43005	23.8808	-166.225	1845963623	14.8	nSPC-CCR	CCR	HAOR	Halichoeres ornatissimus	1	7	I	Labridae	0.0133	3	1	0.000806954
217	French Frigate	FFS-00510	43005	23.8808	-166.225	1845963623	14.8	nSPC-CCR	CCR	LAPH	Labroides phthirophagus	1	6	I	Labridae	0.0059	3.231	1	2.05036e-05
217	French Frigate	FFS-00510	43005	23.8808	-166.225	1845963623	14.8	nSPC-CCR	CCR	LAPH	Labroides phthirophagus	1	7	I	Labridae	0.0059	3.231	1	3.37392e-05
217	French Frigate	FFS-00510	43005	23.8808	-166.225	1845963623	14.8	nSPC-CCR	CCR	MAGE	Macropharyngodon geoffroy	1	10	I	Labridae	0.0107	3.178	1	0.000822966
217	French Frigate	FFS-00510	43005	23.8808	-166.225	1845963623	14.8	nSPC-CCR	CCR	PSCE	Pseudojuloides cerasinus	2	7	I	Labridae	0.0107	3.178	1	0.000529826
217	French Frigate	FFS-00510	43005	23.8808	-166.225	1845963623	14.8	nSPC-CCR	CCR	PSEV	Pseudocheilinus evanidus	1	5	I	Labridae	0.0049	3.51	1	2.21806e-06
217	French Frigate	FFS-00510	43005	23.8808	-166.225	1845963623	14.8	nSPC-CCR	CCR	PSOC	Pseudocheilinus octotaenia	1	6	I	Labridae	0.0138	3.1563	1	0.000384573
217	French Frigate	FFS-00510	43005	23.8808	-166.225	1845963623	14.8	nSPC-CCR	CCR	STBA	Stethojulis balteata	1	9	I	Labridae	0.015	3	1	0.00246038
217	French Frigate	FFS-00510	43005	23.8808	-166.225	1845963623	14.8	nSPC-CCR	CCR	STBA	Stethojulis balteata	1	8	I	Labridae	0.015	3	1	0.001728
217	French Frigate	FFS-00510	43005	23.8808	-166.225	1845963623	14.8	nSPC-CCR	CCR	THDU	Thalassoma duperrey	2	10	I	Labridae	0.0123	3.097	0.9	0.00219157
217	French Frigate	FFS-00510	43005	23.8808	-166.225	1845963623	14.8	nSPC-CCR	CCR	THDU	Thalassoma duperrey	1	12	I	Labridae	0.0123	3.097	0.9	0.0019273
217	French Frigate	FFS-00510	43005	23.8808	-166.225	1845963623	14.8	nSPC-CCR	CCR	THDU	Thalassoma duperrey	3	6	I	Labridae	0.0123	3.097	0.9	0.000675742
217	French Frigate	FFS-00510	43005	23.8808	-166.225	1845963623	14.8	nSPC-CCR	CCR	THDU	Thalassoma duperrey	3	9	I	Labridae	0.0123	3.097	0.9	0.00237211
217	French Frigate	FFS-00510	43005	23.8808	-166.225	1845963623	14.8	nSPC-CCR	CCR	THDU	Thalassoma duperrey	5	7	I	Labridae	0.0123	3.097	0.9	0.00181536
217	French Frigate	FFS-00510	43005	23.8808	-166.225	1845963623	14.8	nSPC-CCR	CCR	THDU	Thalassoma duperrey	1	5	I	Labridae	0.0123	3.097	0.9	0.000128066
217	French Frigate	FFS-00510	43005	23.8808	-166.225	1845963623	14.8	nSPC-CCR	CCR	APVI	Aprion virescens	1	70	F	Lutjanidae	0.02297	2.88627	0.9	2.9057
217	French Frigate	FFS-00510	43005	23.8808	-166.225	1845963623	14.8	nSPC-CCR	CCR	CASA	Cantherhines sandwichiensis	1	10	I	Monacanthidae	0.007	3.262	1	0.000170887
217	French Frigate	FFS-00510	43005	23.8808	-166.225	1845963623	14.8	nSPC-CCR	CCR	PESP	Pervagor spilosoma	1	5	I	Monacanthidae	0.025	2.946	1	0.00218523
217	French Frigate	FFS-00510	43005	23.8808	-166.225	1845963623	14.8	nSPC-CCR	CCR	PAMU	Parupeneus multifasciatus	1	11	I	Mullidae	0.01136	3.21082	0.9	0.000897378
217	French Frigate	FFS-00510	43005	23.8808	-166.225	1845963623	14.8	nSPC-CCR	CCR	PAMU	Parupeneus multifasciatus	1	6	I	Mullidae	0.01136	3.21082	0.9	0.000128161
217	French Frigate	FFS-00510	43005	23.8808	-166.225	1845963623	14.8	nSPC-CCR	CCR	PAPL	Parupeneus pleurostigma	1	10	N	Mullidae	0.0119	3	1	0.00168516
217	French Frigate	FFS-00510	43005	23.8808	-166.225	1845963623	14.8	nSPC-CCR	CCR	CEPO	Centropyge potteri	1	5	I	Pomacanthidae	0.0745	2.577	1	0.078486
217	French Frigate	FFS-00510	43005	23.8808	-166.225	1845963623	14.8	nSPC-CCR	CCR	CEPO	Centropyge potteri	1	3	I	Pomacanthidae	0.0745	2.577	1	0.0210421
217	French Frigate	FFS-00510	43005	23.8808	-166.225	1845963623	14.8	nSPC-CCR	CCR	CEPO	Centropyge potteri	3	4	I	Pomacanthidae	0.0745	2.577	1	0.132488
217	French Frigate	FFS-00510	43005	23.8808	-166.225	1845963623	14.8	nSPC-CCR	CCR	CHHA	Chromis hanui	1	4	I	Pomacentridae	0.0229	3.175	0.89	0.000349407
217	French Frigate	FFS-00510	43005	23.8808	-166.225	1845963623	14.8	nSPC-CCR	CCR	CHVA	Chromis vanderbilti	10	5	I	Pomacentridae	0.0258	3	1	0.0214669
217	French Frigate	FFS-00510	43005	23.8808	-166.225	1845963623	14.8	nSPC-CCR	CCR	CHVA	Chromis vanderbilti	30	4	I	Pomacentridae	0.0258	3	1	0.0329731
217	French Frigate	FFS-00510	43005	23.8808	-166.225	1845963623	14.8	nSPC-CCR	CCR	PLJO	Plectroglyphidodon johnstonianus	1	4	I	Pomacentridae	0.0612	2.635	1	0.0245199
217	French Frigate	FFS-00510	43005	23.8808	-166.225	1845963623	14.8	nSPC-CCR	CCR	CACA	Calotomus carolinus	1	7	I	Scaridae	0.0122	3.167	1	0.000412978
217	French Frigate	FFS-00510	43005	23.8808	-166.225	1845963623	14.8	nSPC-CCR	CCR	CAJA	Canthigaster jactator	1	5	I	Tetraodontidae	0.0424	2.822	1	0.012558
217	French Frigate	FFS-00510	43005	23.8808	-166.225	1845963631	14.1	nSPC-CCR	CCR	ACOL	Acanthurus olivaceus	7	6	I	Acanthuridae	0.03839	3.055	0.86	0.0497771
217	French Frigate	FFS-00510	43005	23.8808	-166.225	1845963631	14.1	nSPC-CCR	CCR	ACOL	Acanthurus olivaceus	2	27	I	Acanthuridae	0.03839	3.055	0.86	1.40775
217	French Frigate	FFS-00510	43005	23.8808	-166.225	1845963631	14.1	nSPC-CCR	CCR	MEVI	Melichthys vidua	1	26	I	Balistidae	0.0058	3.554	1	0.00120237
217	French Frigate	FFS-00510	43005	23.8808	-166.225	1845963631	14.1	nSPC-CCR	CCR	SUBU	Sufflamen bursa	1	19	I	Balistidae	0.0216	3	1	0.0691229
217	French Frigate	FFS-00510	43005	23.8808	-166.225	1845963631	14.1	nSPC-CCR	CCR	SUBU	Sufflamen bursa	1	18	I	Balistidae	0.0216	3	1	0.0587731
217	French Frigate	FFS-00510	43005	23.8808	-166.225	1845963631	14.1	nSPC-CCR	CCR	SUFR	Sufflamen fraenatum	1	35	N	Balistidae	0.0288132	3.03483	1	1.0259
217	French Frigate	FFS-00510	43005	23.8808	-166.225	1845963631	14.1	nSPC-CCR	CCR	PLEW	Plagiotremus ewaensis	1	5	I	Blenniidae	0.0018	3.581	0.95	3.9298e-08
217	French Frigate	FFS-00510	43005	23.8808	-166.225	1845963631	14.1	nSPC-CCR	CCR	CAIG	Caranx ignobilis	1	70	P	Carangidae	0.023	2.977	0.89	0
217	French Frigate	FFS-00510	43005	23.8808	-166.225	1845963631	14.1	nSPC-CCR	CCR	TROB	Triaenodon obesus	1	145	P	Carcharhinidae	0.0018	3.34393	0.8	0
217	French Frigate	FFS-00510	43005	23.8808	-166.225	1845963631	14.1	nSPC-CCR	CCR	CHMU	Chaetodon multicinctus	1	9	I	Chaetodontidae	0.045	2.814	1	0.078592
217	French Frigate	FFS-00510	43005	23.8808	-166.225	1845963631	14.1	nSPC-CCR	CCR	CHMU	Chaetodon multicinctus	1	5	I	Chaetodontidae	0.045	2.814	1	0.0150329
217	French Frigate	FFS-00510	43005	23.8808	-166.225	1845963631	14.1	nSPC-CCR	CCR	CIFA	Cirrhitops fasciatus	1	5	I	Cirrhitidae	0.017	3	1	0.000614125
217	French Frigate	FFS-00510	43005	23.8808	-166.225	1845963631	14.1	nSPC-CCR	CCR	PAAR	Paracirrhites arcatus	1	4	I	Cirrhitidae	0.0165	3.1253	1	0.000204513
217	French Frigate	FFS-00510	43005	23.8808	-166.225	1845963631	14.1	nSPC-CCR	CCR	PAAR	Paracirrhites arcatus	1	5	I	Cirrhitidae	0.0165	3.1253	1	0.000410765
217	French Frigate	FFS-00510	43005	23.8808	-166.225	1845963631	14.1	nSPC-CCR	CCR	BOBI	Bodianus bilunulatus	1	25	N	Labridae	0.0146	3	1	0.0486271
217	French Frigate	FFS-00510	43005	23.8808	-166.225	1845963631	14.1	nSPC-CCR	CCR	COGA	Coris gaimard	1	12	F	Labridae	0.0109	3	1	0.00223781
217	French Frigate	FFS-00510	43005	23.8808	-166.225	1845963631	14.1	nSPC-CCR	CCR	HAOR	Halichoeres ornatissimus	1	8	T	Labridae	0.0133	3	1	0.00120455
217	French Frigate	FFS-00510	43005	23.8808	-166.225	1845963631	14.1	nSPC-CCR	CCR	PSOC	Pseudocheilinus octotaenia	1	10	I	Labridae	0.0138	3.1563	1	0.00192841
217	French Frigate	FFS-00510	43005	23.8808	-166.225	1845963631	14.1	nSPC-CCR	CCR	STBA	Stethojulis balteata	1	5	I	Labridae	0.015	3	1	0.000421875
217	French Frigate	FFS-00510	43005	23.8808	-166.225	1845963631	14.1	nSPC-CCR	CCR	THDU	Thalassoma duperrey	2	3	I	Labridae	0.0123	3.097	0.9	5.26502e-05
217	French Frigate	FFS-00510	43005	23.8808	-166.225	1845963631	14.1	nSPC-CCR	CCR	THDU	Thalassoma duperrey	1	10	I	Labridae	0.0123	3.097	0.9	0.00109578
217	French Frigate	FFS-00510	43005	23.8808	-166.225	1845963631	14.1	nSPC-CCR	CCR	THDU	Thalassoma duperrey	1	8	I	Labridae	0.0123	3.097	0.9	0.000549028
217	French Frigate	FFS-00510	43005	23.8808	-166.225	1845963631	14.1	nSPC-CCR	CCR	THDU	Thalassoma duperrey	3	6	I	Labridae	0.0123	3.097	0.9	0.000675742
217	French Frigate	FFS-00510	43005	23.8808	-166.225	1845963631	14.1	nSPC-CCR	CCR	APVI	Aprion virescens	1	42	T	Lutjanidae	0.02297	2.88627	0.9	0.665174
217	French Frigate	FFS-00510	43005	23.8808	-166.225	1845963631	14.1	nSPC-CCR	CCR	PAMU	Parupeneus multifasciatus	2	4	I	Mullidae	0.01136	3.21082	0.9	6.97248e-05
217	French Frigate	FFS-00510	43005	23.8808	-166.225	1845963631	14.1	nSPC-CCR	CCR	PAMU	Parupeneus multifasciatus	1	10	I	Mullidae	0.01136	3.21082	0.9	0.000660801
217	French Frigate	FFS-00510	43005	23.8808	-166.225	1845963631	14.1	nSPC-CCR	CCR	PAMU	Parupeneus multifasciatus	1	7	I	Mullidae	0.01136	3.21082	0.9	0.000210237
217	French Frigate	FFS-00510	43005	23.8808	-166.225	1845963631	14.1	nSPC-CCR	CCR	PAPL	Parupeneus pleurostigma	1	13	T	Mullidae	0.0119	3	1	0.00370229
217	French Frigate	FFS-00510	43005	23.8808	-166.225	1845963631	14.1	nSPC-CCR	CCR	GYME	Gymnothorax meleagris	1	45	I	Muraenidae	0.0021	3	1	0.000843909
217	French Frigate	FFS-00510	43005	23.8808	-166.225	1845963631	14.1	nSPC-CCR	CCR	CEPO	Centropyge potteri	1	6	I	Pomacanthidae	0.0745	2.577	1	0.125557
217	French Frigate	FFS-00510	43005	23.8808	-166.225	1845963631	14.1	nSPC-CCR	CCR	CHHA	Chromis hanui	3	3	I	Pomacentridae	0.0229	3.175	0.89	0.000420506
217	French Frigate	FFS-00510	43005	23.8808	-166.225	1845963631	14.1	nSPC-CCR	CCR	CHVA	Chromis vanderbilti	5	4	I	Pomacentridae	0.0258	3	1	0.00549552
217	French Frigate	FFS-00510	43005	23.8808	-166.225	1845963631	14.1	nSPC-CCR	CCR	CHVA	Chromis vanderbilti	36	3	I	Pomacentridae	0.0258	3	1	0.0166927
217	French Frigate	FFS-00510	43005	23.8808	-166.225	1845963631	14.1	nSPC-CCR	CCR	PLJO	Plectroglyphidodon johnstonianus	1	5	I	Pomacentridae	0.0612	2.635	1	0.0441444
40	French Frigate	FFS-00528	42988	23.6548	-166.204	1845963331	8.5	nSPC	OC	ACAC	Acanthurus achilles	1	18	I	Acanthuridae	0.025	3	1	0.091125
40	French Frigate	FFS-00528	42988	23.6548	-166.204	1845963331	8.5	nSPC	OC	ACNF	Acanthurus nigrofuscus	10	12	I	Acanthuridae	0.02637	3.02837	0.91	0.230494
40	French Frigate	FFS-00528	42988	23.6548	-166.204	1845963331	8.5	nSPC	OC	CTST	Ctenochaetus strigosus	4	11	I	Acanthuridae	0.022	3	1	0.05669
40	French Frigate	FFS-00528	42988	23.6548	-166.204	1845963331	8.5	nSPC	OC	CTST	Ctenochaetus strigosus	4	12	I	Acanthuridae	0.022	3	1	0.073599
40	French Frigate	FFS-00528	42988	23.6548	-166.204	1845963331	8.5	nSPC	OC	CTST	Ctenochaetus strigosus	4	13	I	Acanthuridae	0.022	3	1	0.0935746
40	French Frigate	FFS-00528	42988	23.6548	-166.204	1845963331	8.5	nSPC	OC	MENI	Melichthys niger	2	24	I	Balistidae	0.0058	3.554	1	0.00180936
40	French Frigate	FFS-00528	42988	23.6548	-166.204	1845963331	8.5	nSPC	OC	EXBR	Exallias brevis	1	16	I	Blenniidae	0.0091	2.9904	1	0.00314426
40	French Frigate	FFS-00528	42988	23.6548	-166.204	1845963331	8.5	nSPC	OC	CAIG	Caranx ignobilis	1	110	T	Carangidae	0.023	2.977	0.89	11.2053
40	French Frigate	FFS-00528	42988	23.6548	-166.204	1845963331	8.5	nSPC	OC	CHFR	Chaetodon fremblii	2	9	I	Chaetodontidae	0.0296	2.9895	1	0.0383411
40	French Frigate	FFS-00528	42988	23.6548	-166.204	1845963331	8.5	nSPC	OC	CHMU	Chaetodon multicinctus	2	9	N	Chaetodontidae	0.045	2.814	1	0.157184
40	French Frigate	FFS-00528	42988	23.6548	-166.204	1845963331	8.5	nSPC	OC	CHQU	Chaetodon quadrimaculatus	1	10	N	Chaetodontidae	0.0296	2.9895	1	0.026268
40	French Frigate	FFS-00528	42988	23.6548	-166.204	1845963331	8.5	nSPC	OC	CHTR	Chaetodon trifascialis	3	15	I	Chaetodontidae	0.02578	2.96908	1	0.17865
40	French Frigate	FFS-00528	42988	23.6548	-166.204	1845963331	8.5	nSPC	OC	CHTR	Chaetodon trifascialis	4	6	I	Chaetodontidae	0.02578	2.96908	1	0.0156829
40	French Frigate	FFS-00528	42988	23.6548	-166.204	1845963331	8.5	nSPC	OC	MYSP	Myripristinae	2	20	I	Holocentridae	0.02762	3.03041	0.89	0.232586
40	French Frigate	FFS-00528	42988	23.6548	-166.204	1845963331	8.5	nSPC	OC	MYSP	Myripristinae	2	15	I	Holocentridae	0.02762	3.03041	0.89	0.0972676
40	French Frigate	FFS-00528	42988	23.6548	-166.204	1845963331	8.5	nSPC	OC	NESP	Neoniphon sp	1	20	I	Holocentridae	0.02879	2.86715	0.91	0.156758
40	French Frigate	FFS-00528	42988	23.6548	-166.204	1845963331	8.5	nSPC	OC	CHUB	Kyphosus sp	9	26	N	Kyphosidae	0.01285	3.15059	0.95	0.242097
40	French Frigate	FFS-00528	42988	23.6548	-166.204	1845963331	8.5	nSPC	OC	BOBI	Bodianus bilunulatus	1	33	F	Labridae	0.0146	3	1	0.111841
40	French Frigate	FFS-00528	42988	23.6548	-166.204	1845963331	8.5	nSPC	OC	OXUN	Oxycheilinus unifasciatus	1	11	T	Labridae	0.01689	3	1	0.00641309
40	French Frigate	FFS-00528	42988	23.6548	-166.204	1845963331	8.5	nSPC	OC	STBA	Stethojulis balteata	1	12	I	Labridae	0.015	3	1	0.005832
40	French Frigate	FFS-00528	42988	23.6548	-166.204	1845963331	8.5	nSPC	OC	THBA	Thalassoma ballieui	1	29	I	Labridae	0.0123	3.097	0.98	0.0385754
40	French Frigate	FFS-00528	42988	23.6548	-166.204	1845963331	8.5	nSPC	OC	THDU	Thalassoma duperrey	1	18	I	Labridae	0.0123	3.097	0.9	0.00676557
40	French Frigate	FFS-00528	42988	23.6548	-166.204	1845963331	8.5	nSPC	OC	THDU	Thalassoma duperrey	1	4	I	Labridae	0.0123	3.097	0.9	6.4166e-05
40	French Frigate	FFS-00528	42988	23.6548	-166.204	1845963331	8.5	nSPC	OC	THDU	Thalassoma duperrey	1	5	I	Labridae	0.0123	3.097	0.9	0.000128066
40	French Frigate	FFS-00528	42988	23.6548	-166.204	1845963331	8.5	nSPC	OC	APVI	Aprion virescens	1	80	N	Lutjanidae	0.02297	2.88627	0.9	4.272
40	French Frigate	FFS-00528	42988	23.6548	-166.204	1845963331	8.5	nSPC	OC	LUKA	Lutjanus kasmira	1	23	N	Lutjanidae	0.00842	3.24696	0.95	0.00409936
40	French Frigate	FFS-00528	42988	23.6548	-166.204	1845963331	8.5	nSPC	OC	PACY	Parupeneus cyclostomus	1	13	T	Mullidae	0.0124	3	1	0.00418885
40	French Frigate	FFS-00528	42988	23.6548	-166.204	1845963331	8.5	nSPC	OC	PAMU	Parupeneus multifasciatus	1	20	T	Mullidae	0.01136	3.21082	0.9	0.0061182
40	French Frigate	FFS-00528	42988	23.6548	-166.204	1845963331	8.5	nSPC	OC	CEPO	Centropyge potteri	1	7	I	Pomacanthidae	0.0745	2.577	1	0.186795
40	French Frigate	FFS-00528	42988	23.6548	-166.204	1845963331	8.5	nSPC	OC	CHHA	Chromis hanui	5	5	I	Pomacentridae	0.0229	3.175	0.89	0.00354806
40	French Frigate	FFS-00528	42988	23.6548	-166.204	1845963331	8.5	nSPC	OC	CHOV	Chromis ovalis	5	14	F	Pomacentridae	0.0229	3.175	0.88	0.0899781
40	French Frigate	FFS-00528	42988	23.6548	-166.204	1845963331	8.5	nSPC	OC	CHVA	Chromis vanderbilti	4	4	I	Pomacentridae	0.0258	3	1	0.00439642
40	French Frigate	FFS-00528	42988	23.6548	-166.204	1845963331	8.5	nSPC	OC	CHVA	Chromis vanderbilti	4	5	I	Pomacentridae	0.0258	3	1	0.00858676
40	French Frigate	FFS-00528	42988	23.6548	-166.204	1845963331	8.5	nSPC	OC	DAAL	Dascyllus albisella	2	7	I	Pomacentridae	0.0462	2.911	1	0.0747968
40	French Frigate	FFS-00528	42988	23.6548	-166.204	1845963331	8.5	nSPC	OC	DAAL	Dascyllus albisella	2	6	I	Pomacentridae	0.0462	2.911	1	0.047753
40	French Frigate	FFS-00528	42988	23.6548	-166.204	1845963331	8.5	nSPC	OC	PLJO	Plectroglyphidodon johnstonianus	1	7	I	Pomacentridae	0.0612	2.635	1	0.107133
40	French Frigate	FFS-00528	42988	23.6548	-166.204	1845963331	8.5	nSPC	OC	CACA	Calotomus carolinus	1	15	I	Scaridae	0.0122	3.167	1	0.00461512
40	French Frigate	FFS-00528	42988	23.6548	-166.204	1845963331	8.5	nSPC	OC	CHPE	Chlorurus perspicillatus	1	18	F	Scaridae	0.0204	3	1	0.0495117
40	French Frigate	FFS-00528	42988	23.6548	-166.204	1845963331	8.5	nSPC	OC	CHSO	Chlorurus sordidus	1	20	I	Scaridae	0.02431	2.96931	1	0.117505
40	French Frigate	FFS-00528	42988	23.6548	-166.204	1845963331	8.5	nSPC	OC	CHSO	Chlorurus sordidus	2	15	I	Scaridae	0.02431	2.96931	1	0.100024
40	French Frigate	FFS-00528	42988	23.6548	-166.204	1845963331	8.5	nSPC	OC	CHSO	Chlorurus sordidus	1	16	I	Scaridae	0.02431	2.96931	1	0.060576
40	French Frigate	FFS-00528	42988	23.6548	-166.204	1845963331	8.5	nSPC	OC	CHSO	Chlorurus sordidus	1	17	I	Scaridae	0.02431	2.96931	1	0.0725236
40	French Frigate	FFS-00528	42988	23.6548	-166.204	1845963331	8.5	nSPC	OC	ZACO	Zanclus cornutus	1	13	I	Zanclidae	0.0147	3.36991	0.96	0.00329738
40	French Frigate	FFS-00528	42988	23.6548	-166.204	1845963341	8.5	nSPC	OC	ACAC	Acanthurus achilles	2	15	I	Acanthuridae	0.025	3	1	0.105469
40	French Frigate	FFS-00528	42988	23.6548	-166.204	1845963341	8.5	nSPC	OC	ACNF	Acanthurus nigrofuscus	2	10	I	Acanthuridae	0.02637	3.02837	0.91	0.0265399
40	French Frigate	FFS-00528	42988	23.6548	-166.204	1845963341	8.5	nSPC	OC	ACTR	Acanthurus triostegus	7	12	F	Acanthuridae	0.08306	2.56968	0.87	4.85306
40	French Frigate	FFS-00528	42988	23.6548	-166.204	1845963341	8.5	nSPC	OC	CTST	Ctenochaetus strigosus	30	12	I	Acanthuridae	0.022	3	1	0.551992
40	French Frigate	FFS-00528	42988	23.6548	-166.204	1845963341	8.5	nSPC	OC	CTST	Ctenochaetus strigosus	40	8	I	Acanthuridae	0.022	3	1	0.218071
40	French Frigate	FFS-00528	42988	23.6548	-166.204	1845963341	8.5	nSPC	OC	NAHE	Naso hexacanthus	2	35	I	Acanthuridae	0.0424411	2.854	0.88	4.29592
40	French Frigate	FFS-00528	42988	23.6548	-166.204	1845963341	8.5	nSPC	OC	NALI	Naso lituratus	2	20	I	Acanthuridae	0.0085	3.25	0.97	0.00571475
40	French Frigate	FFS-00528	42988	23.6548	-166.204	1845963341	8.5	nSPC	OC	ZEFL	Zebrasoma flavescens	2	8	I	Acanthuridae	0.0148	3.16	1	0.00235951
40	French Frigate	FFS-00528	42988	23.6548	-166.204	1845963341	8.5	nSPC	OC	MENI	Melichthys niger	7	12	I	Balistidae	0.0058	3.554	1	0.000539177
40	French Frigate	FFS-00528	42988	23.6548	-166.204	1845963341	8.5	nSPC	OC	MENI	Melichthys niger	5	15	I	Balistidae	0.0058	3.554	1	0.00085118
40	French Frigate	FFS-00528	42988	23.6548	-166.204	1845963341	8.5	nSPC	OC	CAIG	Caranx ignobilis	1	110	T	Carangidae	0.023	2.977	0.89	11.2053
40	French Frigate	FFS-00528	42988	23.6548	-166.204	1845963341	8.5	nSPC	OC	CAME	Caranx melampygus	1	30	F	Carangidae	0.02866	2.974	0.89	0.451215
40	French Frigate	FFS-00528	42988	23.6548	-166.204	1845963341	8.5	nSPC	OC	CHFR	Chaetodon fremblii	2	8	I	Chaetodontidae	0.0296	2.9895	1	0.0269615
40	French Frigate	FFS-00528	42988	23.6548	-166.204	1845963341	8.5	nSPC	OC	CHTR	Chaetodon trifascialis	1	7	I	Chaetodontidae	0.02578	2.96908	1	0.00619634
40	French Frigate	FFS-00528	42988	23.6548	-166.204	1845963341	8.5	nSPC	OC	CHTR	Chaetodon trifascialis	5	10	I	Chaetodontidae	0.02578	2.96908	1	0.089335
40	French Frigate	FFS-00528	42988	23.6548	-166.204	1845963341	8.5	nSPC	OC	CHTR	Chaetodon trifascialis	1	8	I	Chaetodontidae	0.02578	2.96908	1	0.00921124
40	French Frigate	FFS-00528	42988	23.6548	-166.204	1845963341	8.5	nSPC	OC	MYBE	Myripristis berndti	7	10	I	Holocentridae	0.02769	3.00336	0.92	0.115195
40	French Frigate	FFS-00528	42988	23.6548	-166.204	1845963341	8.5	nSPC	OC	MYBE	Myripristis berndti	5	12	I	Holocentridae	0.02769	3.00336	0.92	0.142271
40	French Frigate	FFS-00528	42988	23.6548	-166.204	1845963341	8.5	nSPC	OC	CHUB	Kyphosus sp	1	15	I	Kyphosidae	0.01285	3.15059	0.95	0.00475474
40	French Frigate	FFS-00528	42988	23.6548	-166.204	1845963341	8.5	nSPC	OC	BOBI	Bodianus bilunulatus	1	15	I	Labridae	0.0146	3	1	0.0105035
40	French Frigate	FFS-00528	42988	23.6548	-166.204	1845963341	8.5	nSPC	OC	GOVA	Gomphosus varius	1	7	I	Labridae	0.02437	2.70269	1	0.00839863
40	French Frigate	FFS-00528	42988	23.6548	-166.204	1845963341	8.5	nSPC	OC	THBA	Thalassoma ballieui	1	25	I	Labridae	0.0123	3.097	0.98	0.0243603
40	French Frigate	FFS-00528	42988	23.6548	-166.204	1845963341	8.5	nSPC	OC	THDU	Thalassoma duperrey	1	8	I	Labridae	0.0123	3.097	0.9	0.000549028
40	French Frigate	FFS-00528	42988	23.6548	-166.204	1845963341	8.5	nSPC	OC	PACY	Parupeneus cyclostomus	1	8	I	Mullidae	0.0124	3	1	0.000976191
40	French Frigate	FFS-00528	42988	23.6548	-166.204	1845963341	8.5	nSPC	OC	CHHA	Chromis hanui	5	8	I	Pomacentridae	0.0229	3.175	0.89	0.0157787
40	French Frigate	FFS-00528	42988	23.6548	-166.204	1845963341	8.5	nSPC	OC	CHOV	Chromis ovalis	20	10	I	Pomacentridae	0.0229	3.175	0.88	0.123663
40	French Frigate	FFS-00528	42988	23.6548	-166.204	1845963341	8.5	nSPC	OC	CHOV	Chromis ovalis	10	8	I	Pomacentridae	0.0229	3.175	0.88	0.0304453
40	French Frigate	FFS-00528	42988	23.6548	-166.204	1845963341	8.5	nSPC	OC	DAAL	Dascyllus albisella	5	4	I	Pomacentridae	0.0462	2.911	1	0.0366724
40	French Frigate	FFS-00528	42988	23.6548	-166.204	1845963341	8.5	nSPC	OC	DAAL	Dascyllus albisella	5	7	I	Pomacentridae	0.0462	2.911	1	0.186992
40	French Frigate	FFS-00528	42988	23.6548	-166.204	1845963341	8.5	nSPC	OC	PLJO	Plectroglyphidodon johnstonianus	1	5	I	Pomacentridae	0.0612	2.635	1	0.0441444
40	French Frigate	FFS-00528	42988	23.6548	-166.204	1845963341	8.5	nSPC	OC	CHPE	Chlorurus perspicillatus	1	22	I	Scaridae	0.0204	3	1	0.0903979
40	French Frigate	FFS-00528	42988	23.6548	-166.204	1845963341	8.5	nSPC	OC	ZACO	Zanclus cornutus	1	8	I	Zanclidae	0.0147	3.36991	0.96	0.000642114
40	French Frigate	FFS-00528	42988	23.6548	-166.204	1845963328	9.1	nSPC-CCR	CCR	ACAC	Acanthurus achilles	3	18	I	Acanthuridae	0.025	3	1	0.273375
40	French Frigate	FFS-00528	42988	23.6548	-166.204	1845963328	9.1	nSPC-CCR	CCR	ACNF	Acanthurus nigrofuscus	8	12	I	Acanthuridae	0.02637	3.02837	0.91	0.184395
40	French Frigate	FFS-00528	42988	23.6548	-166.204	1845963328	9.1	nSPC-CCR	CCR	ACOL	Acanthurus olivaceus	1	22	N	Acanthuridae	0.03839	3.055	0.86	0.376513
40	French Frigate	FFS-00528	42988	23.6548	-166.204	1845963328	9.1	nSPC-CCR	CCR	CTST	Ctenochaetus strigosus	5	10	I	Acanthuridae	0.022	3	1	0.05324
40	French Frigate	FFS-00528	42988	23.6548	-166.204	1845963328	9.1	nSPC-CCR	CCR	CTST	Ctenochaetus strigosus	5	11	I	Acanthuridae	0.022	3	1	0.0708624
40	French Frigate	FFS-00528	42988	23.6548	-166.204	1845963328	9.1	nSPC-CCR	CCR	CTST	Ctenochaetus strigosus	5	12	I	Acanthuridae	0.022	3	1	0.0919987
40	French Frigate	FFS-00528	42988	23.6548	-166.204	1845963328	9.1	nSPC-CCR	CCR	CTST	Ctenochaetus strigosus	3	13	I	Acanthuridae	0.022	3	1	0.070181
40	French Frigate	FFS-00528	42988	23.6548	-166.204	1845963328	9.1	nSPC-CCR	CCR	CTST	Ctenochaetus strigosus	3	14	I	Acanthuridae	0.022	3	1	0.0876543
40	French Frigate	FFS-00528	42988	23.6548	-166.204	1845963328	9.1	nSPC-CCR	CCR	CTST	Ctenochaetus strigosus	2	15	I	Acanthuridae	0.022	3	1	0.071874
40	French Frigate	FFS-00528	42988	23.6548	-166.204	1845963328	9.1	nSPC-CCR	CCR	NALI	Naso lituratus	2	20	F	Acanthuridae	0.0085	3.25	0.97	0.00571475
40	French Frigate	FFS-00528	42988	23.6548	-166.204	1845963328	9.1	nSPC-CCR	CCR	NALI	Naso lituratus	1	24	F	Acanthuridae	0.0085	3.25	0.97	0.00516781
40	French Frigate	FFS-00528	42988	23.6548	-166.204	1845963328	9.1	nSPC-CCR	CCR	MENI	Melichthys niger	16	21	I	Balistidae	0.0058	3.554	1	0.00900555
40	French Frigate	FFS-00528	42988	23.6548	-166.204	1845963328	9.1	nSPC-CCR	CCR	MEVI	Melichthys vidua	1	22	I	Balistidae	0.0058	3.554	1	0.000664039
40	French Frigate	FFS-00528	42988	23.6548	-166.204	1845963328	9.1	nSPC-CCR	CCR	CHFR	Chaetodon fremblii	2	10	I	Chaetodontidae	0.0296	2.9895	1	0.0525359
40	French Frigate	FFS-00528	42988	23.6548	-166.204	1845963328	9.1	nSPC-CCR	CCR	CHMU	Chaetodon multicinctus	2	9	T	Chaetodontidae	0.045	2.814	1	0.157184
40	French Frigate	FFS-00528	42988	23.6548	-166.204	1845963328	9.1	nSPC-CCR	CCR	CHQU	Chaetodon quadrimaculatus	1	10	T	Chaetodontidae	0.0296	2.9895	1	0.026268
40	French Frigate	FFS-00528	42988	23.6548	-166.204	1845963328	9.1	nSPC-CCR	CCR	CHTR	Chaetodon trifascialis	1	15	I	Chaetodontidae	0.02578	2.96908	1	0.0595499
40	French Frigate	FFS-00528	42988	23.6548	-166.204	1845963328	9.1	nSPC-CCR	CCR	CHTR	Chaetodon trifascialis	2	14	I	Chaetodontidae	0.02578	2.96908	1	0.0970393
40	French Frigate	FFS-00528	42988	23.6548	-166.204	1845963328	9.1	nSPC-CCR	CCR	CHTR	Chaetodon trifascialis	1	6	I	Chaetodontidae	0.02578	2.96908	1	0.00392071
40	French Frigate	FFS-00528	42988	23.6548	-166.204	1845963328	9.1	nSPC-CCR	CCR	MYBE	Myripristis berndti	1	21	I	Holocentridae	0.02769	3.00336	0.92	0.152784
40	French Frigate	FFS-00528	42988	23.6548	-166.204	1845963328	9.1	nSPC-CCR	CCR	MYBE	Myripristis berndti	1	16	I	Holocentridae	0.02769	3.00336	0.92	0.0675123
40	French Frigate	FFS-00528	42988	23.6548	-166.204	1845963328	9.1	nSPC-CCR	CCR	SASP	Sargocentron spiniferum	1	34	I	Holocentridae	0.01541	3.11881	0.93	0.106218
40	French Frigate	FFS-00528	42988	23.6548	-166.204	1845963328	9.1	nSPC-CCR	CCR	CHUB	Kyphosus sp	5	25	N	Kyphosidae	0.01285	3.15059	0.95	0.118864
40	French Frigate	FFS-00528	42988	23.6548	-166.204	1845963328	9.1	nSPC-CCR	CCR	BOBI	Bodianus bilunulatus	1	33	I	Labridae	0.0146	3	1	0.111841
40	French Frigate	FFS-00528	42988	23.6548	-166.204	1845963328	9.1	nSPC-CCR	CCR	COGA	Coris gaimard	1	22	N	Labridae	0.0109	3	1	0.0137895
40	French Frigate	FFS-00528	42988	23.6548	-166.204	1845963328	9.1	nSPC-CCR	CCR	EPIN	Epibulus insidiator	1	12	I	Labridae	0.01614	3.08102	0.93	0.00508615
40	French Frigate	FFS-00528	42988	23.6548	-166.204	1845963328	9.1	nSPC-CCR	CCR	GOVA	Gomphosus varius	1	20	I	Labridae	0.02437	2.70269	1	0.143368
40	French Frigate	FFS-00528	42988	23.6548	-166.204	1845963328	9.1	nSPC-CCR	CCR	OXUN	Oxycheilinus unifasciatus	1	15	I	Labridae	0.01689	3	1	0.0162616
40	French Frigate	FFS-00528	42988	23.6548	-166.204	1845963328	9.1	nSPC-CCR	CCR	THBA	Thalassoma ballieui	1	17	I	Labridae	0.0123	3.097	0.98	0.00737842
40	French Frigate	FFS-00528	42988	23.6548	-166.204	1845963328	9.1	nSPC-CCR	CCR	THBA	Thalassoma ballieui	1	33	I	Labridae	0.0123	3.097	0.98	0.0575574
40	French Frigate	FFS-00528	42988	23.6548	-166.204	1845963328	9.1	nSPC-CCR	CCR	THDU	Thalassoma duperrey	2	9	I	Labridae	0.0123	3.097	0.9	0.00158141
40	French Frigate	FFS-00528	42988	23.6548	-166.204	1845963328	9.1	nSPC-CCR	CCR	MOGR	Monotaxis grandoculis	1	40	N	Lethrinidae	0.02296	3.02223	0.89	0.543649
40	French Frigate	FFS-00528	42988	23.6548	-166.204	1845963328	9.1	nSPC-CCR	CCR	MOGR	Monotaxis grandoculis	1	45	N	Lethrinidae	0.02296	3.02223	0.89	0.776092
40	French Frigate	FFS-00528	42988	23.6548	-166.204	1845963328	9.1	nSPC-CCR	CCR	APVI	Aprion virescens	1	60	N	Lutjanidae	0.02297	2.88627	0.9	1.86219
40	French Frigate	FFS-00528	42988	23.6548	-166.204	1845963328	9.1	nSPC-CCR	CCR	LUKA	Lutjanus kasmira	1	20	N	Lutjanidae	0.00842	3.24696	0.95	0.00260395
40	French Frigate	FFS-00528	42988	23.6548	-166.204	1845963328	9.1	nSPC-CCR	CCR	ABVA	Abudefduf vaigiensis	1	5	I	Pomacentridae	0.03	2.8	1	0.00493237
40	French Frigate	FFS-00528	42988	23.6548	-166.204	1845963328	9.1	nSPC-CCR	CCR	CHHA	Chromis hanui	4	5	I	Pomacentridae	0.0229	3.175	0.89	0.00283845
40	French Frigate	FFS-00528	42988	23.6548	-166.204	1845963328	9.1	nSPC-CCR	CCR	CHOV	Chromis ovalis	7	11	N	Pomacentridae	0.0229	3.175	0.88	0.0585774
40	French Frigate	FFS-00528	42988	23.6548	-166.204	1845963328	9.1	nSPC-CCR	CCR	CHVA	Chromis vanderbilti	4	4	I	Pomacentridae	0.0258	3	1	0.00439642
40	French Frigate	FFS-00528	42988	23.6548	-166.204	1845963328	9.1	nSPC-CCR	CCR	CHVA	Chromis vanderbilti	2	5	I	Pomacentridae	0.0258	3	1	0.00429338
40	French Frigate	FFS-00528	42988	23.6548	-166.204	1845963328	9.1	nSPC-CCR	CCR	DAAL	Dascyllus albisella	1	7	I	Pomacentridae	0.0462	2.911	1	0.0373984
40	French Frigate	FFS-00528	42988	23.6548	-166.204	1845963328	9.1	nSPC-CCR	CCR	DAAL	Dascyllus albisella	4	8	I	Pomacentridae	0.0462	2.911	1	0.220662
40	French Frigate	FFS-00528	42988	23.6548	-166.204	1845963328	9.1	nSPC-CCR	CCR	PLJO	Plectroglyphidodon johnstonianus	1	7	I	Pomacentridae	0.0612	2.635	1	0.107133
40	French Frigate	FFS-00528	42988	23.6548	-166.204	1845963328	9.1	nSPC-CCR	CCR	CHSO	Chlorurus sordidus	1	17	I	Scaridae	0.02431	2.96931	1	0.0725236
40	French Frigate	FFS-00528	42988	23.6548	-166.204	1845963328	9.1	nSPC-CCR	CCR	CHSO	Chlorurus sordidus	1	18	I	Scaridae	0.02431	2.96931	1	0.0859386
40	French Frigate	FFS-00528	42988	23.6548	-166.204	1845963328	9.1	nSPC-CCR	CCR	CHSO	Chlorurus sordidus	2	19	I	Scaridae	0.02431	2.96931	1	0.201809
40	French Frigate	FFS-00528	42988	23.6548	-166.204	1845963328	9.1	nSPC-CCR	CCR	ZACO	Zanclus cornutus	1	9	I	Zanclidae	0.0147	3.36991	0.96	0.000954974
40	French Frigate	FFS-00528	42988	23.6548	-166.204	1845963339	10	nSPC-CCR	CCR	ACAC	Acanthurus achilles	1	15	I	Acanthuridae	0.025	3	1	0.0527344
40	French Frigate	FFS-00528	42988	23.6548	-166.204	1845963339	10	nSPC-CCR	CCR	CTST	Ctenochaetus strigosus	10	12	I	Acanthuridae	0.022	3	1	0.183997
40	French Frigate	FFS-00528	42988	23.6548	-166.204	1845963339	10	nSPC-CCR	CCR	CTST	Ctenochaetus strigosus	10	15	I	Acanthuridae	0.022	3	1	0.35937
40	French Frigate	FFS-00528	42988	23.6548	-166.204	1845963339	10	nSPC-CCR	CCR	NALI	Naso lituratus	2	20	I	Acanthuridae	0.0085	3.25	0.97	0.00571475
40	French Frigate	FFS-00528	42988	23.6548	-166.204	1845963339	10	nSPC-CCR	CCR	NAUN	Naso unicornis	1	25	F	Acanthuridae	0.01788	3.03545	0.96	0.0766851
40	French Frigate	FFS-00528	42988	23.6548	-166.204	1845963339	10	nSPC-CCR	CCR	MENI	Melichthys niger	5	15	I	Balistidae	0.0058	3.554	1	0.00085118
40	French Frigate	FFS-00528	42988	23.6548	-166.204	1845963339	10	nSPC-CCR	CCR	CIVA	Cirripectes vanderbilti	1	10	I	Blenniidae	0.0061	2.9963	1	0.000229342
40	French Frigate	FFS-00528	42988	23.6548	-166.204	1845963339	10	nSPC-CCR	CCR	CHFR	Chaetodon fremblii	1	14	I	Chaetodontidae	0.0296	2.9895	1	0.0718251
40	French Frigate	FFS-00528	42988	23.6548	-166.204	1845963339	10	nSPC-CCR	CCR	CHTR	Chaetodon trifascialis	1	5	I	Chaetodontidae	0.02578	2.96908	1	0.00228176
40	French Frigate	FFS-00528	42988	23.6548	-166.204	1845963339	10	nSPC-CCR	CCR	CHTR	Chaetodon trifascialis	2	12	I	Chaetodontidae	0.02578	2.96908	1	0.0614013
40	French Frigate	FFS-00528	42988	23.6548	-166.204	1845963339	10	nSPC-CCR	CCR	CHTR	Chaetodon trifascialis	1	8	I	Chaetodontidae	0.02578	2.96908	1	0.00921124
40	French Frigate	FFS-00528	42988	23.6548	-166.204	1845963339	10	nSPC-CCR	CCR	CHTR	Chaetodon trifascialis	1	14	I	Chaetodontidae	0.02578	2.96908	1	0.0485197
40	French Frigate	FFS-00528	42988	23.6548	-166.204	1845963339	10	nSPC-CCR	CCR	MYBE	Myripristis berndti	2	18	I	Holocentridae	0.02769	3.00336	0.92	0.192328
40	French Frigate	FFS-00528	42988	23.6548	-166.204	1845963339	10	nSPC-CCR	CCR	CHUB	Kyphosus sp	1	14	T	Kyphosidae	0.01285	3.15059	0.95	0.00382582
40	French Frigate	FFS-00528	42988	23.6548	-166.204	1845963339	10	nSPC-CCR	CCR	BOBI	Bodianus bilunulatus	1	17	I	Labridae	0.0146	3	1	0.0152899
40	French Frigate	FFS-00528	42988	23.6548	-166.204	1845963339	10	nSPC-CCR	CCR	EPIN	Epibulus insidiator	1	7	I	Labridae	0.01614	3.08102	0.93	0.000966439
40	French Frigate	FFS-00528	42988	23.6548	-166.204	1845963339	10	nSPC-CCR	CCR	GOVA	Gomphosus varius	1	8	I	Labridae	0.02437	2.70269	1	0.0120488
40	French Frigate	FFS-00528	42988	23.6548	-166.204	1845963339	10	nSPC-CCR	CCR	OXUN	Oxycheilinus unifasciatus	1	15	I	Labridae	0.01689	3	1	0.0162616
40	French Frigate	FFS-00528	42988	23.6548	-166.204	1845963339	10	nSPC-CCR	CCR	OXUN	Oxycheilinus unifasciatus	1	10	I	Labridae	0.01689	3	1	0.00481825
40	French Frigate	FFS-00528	42988	23.6548	-166.204	1845963339	10	nSPC-CCR	CCR	THBA	Thalassoma ballieui	1	12	I	Labridae	0.0123	3.097	0.98	0.00250892
40	French Frigate	FFS-00528	42988	23.6548	-166.204	1845963339	10	nSPC-CCR	CCR	THBA	Thalassoma ballieui	1	21	I	Labridae	0.0123	3.097	0.98	0.0141963
40	French Frigate	FFS-00528	42988	23.6548	-166.204	1845963339	10	nSPC-CCR	CCR	THDU	Thalassoma duperrey	1	9	I	Labridae	0.0123	3.097	0.9	0.000790704
40	French Frigate	FFS-00528	42988	23.6548	-166.204	1845963339	10	nSPC-CCR	CCR	THDU	Thalassoma duperrey	1	8	I	Labridae	0.0123	3.097	0.9	0.000549028
40	French Frigate	FFS-00528	42988	23.6548	-166.204	1845963339	10	nSPC-CCR	CCR	THDU	Thalassoma duperrey	1	5	I	Labridae	0.0123	3.097	0.9	0.000128066
40	French Frigate	FFS-00528	42988	23.6548	-166.204	1845963339	10	nSPC-CCR	CCR	MOGR	Monotaxis grandoculis	1	35	I	Lethrinidae	0.02296	3.02223	0.89	0.363123
40	French Frigate	FFS-00528	42988	23.6548	-166.204	1845963339	10	nSPC-CCR	CCR	APVI	Aprion virescens	1	40	T	Lutjanidae	0.02297	2.88627	0.9	0.5778
40	French Frigate	FFS-00528	42988	23.6548	-166.204	1845963339	10	nSPC-CCR	CCR	LUKA	Lutjanus kasmira	1	17	N	Lutjanidae	0.00842	3.24696	0.95	0.00153624
40	French Frigate	FFS-00528	42988	23.6548	-166.204	1845963339	10	nSPC-CCR	CCR	PAMU	Parupeneus multifasciatus	1	9	I	Mullidae	0.01136	3.21082	0.9	0.000471142
40	French Frigate	FFS-00528	42988	23.6548	-166.204	1845963339	10	nSPC-CCR	CCR	CHHA	Chromis hanui	3	5	I	Pomacentridae	0.0229	3.175	0.89	0.00212883
40	French Frigate	FFS-00528	42988	23.6548	-166.204	1845963339	10	nSPC-CCR	CCR	CHHA	Chromis hanui	5	3	I	Pomacentridae	0.0229	3.175	0.89	0.000700843
40	French Frigate	FFS-00528	42988	23.6548	-166.204	1845963339	10	nSPC-CCR	CCR	CHVA	Chromis vanderbilti	7	3	I	Pomacentridae	0.0258	3	1	0.00324579
40	French Frigate	FFS-00528	42988	23.6548	-166.204	1845963339	10	nSPC-CCR	CCR	CHVA	Chromis vanderbilti	10	5	I	Pomacentridae	0.0258	3	1	0.0214669
40	French Frigate	FFS-00528	42988	23.6548	-166.204	1845963339	10	nSPC-CCR	CCR	DAAL	Dascyllus albisella	2	7	I	Pomacentridae	0.0462	2.911	1	0.0747968
40	French Frigate	FFS-00528	42988	23.6548	-166.204	1845963339	10	nSPC-CCR	CCR	PLJO	Plectroglyphidodon johnstonianus	1	8	I	Pomacentridae	0.0612	2.635	1	0.152311
40	French Frigate	FFS-00528	42988	23.6548	-166.204	1845963339	10	nSPC-CCR	CCR	CHSO	Chlorurus sordidus	3	12	I	Scaridae	0.02431	2.96931	1	0.0773464
40	French Frigate	FFS-00528	42988	23.6548	-166.204	1845963339	10	nSPC-CCR	CCR	CHSO	Chlorurus sordidus	1	15	I	Scaridae	0.02431	2.96931	1	0.0500121
33	French Frigate	FFS-00536	42987	23.8607	-166.323	1845963315	10	nSPC	OC	ACNF	Acanthurus nigrofuscus	8	12	I	Acanthuridae	0.02637	3.02837	0.91	0.184395
33	French Frigate	FFS-00536	42987	23.8607	-166.323	1845963315	10	nSPC	OC	ACNF	Acanthurus nigrofuscus	7	11	I	Acanthuridae	0.02637	3.02837	0.91	0.123971
33	French Frigate	FFS-00536	42987	23.8607	-166.323	1845963315	10	nSPC	OC	ACNF	Acanthurus nigrofuscus	5	10	I	Acanthuridae	0.02637	3.02837	0.91	0.0663498
33	French Frigate	FFS-00536	42987	23.8607	-166.323	1845963315	10	nSPC	OC	ACNR	Acanthurus nigroris	1	18	I	Acanthuridae	0.021	2.9435	1	0.057062
33	French Frigate	FFS-00536	42987	23.8607	-166.323	1845963315	10	nSPC	OC	ACTR	Acanthurus triostegus	15	16	T	Acanthuridae	0.08306	2.56968	0.87	21.7802
33	French Frigate	FFS-00536	42987	23.8607	-166.323	1845963315	10	nSPC	OC	ACTR	Acanthurus triostegus	40	15	T	Acanthuridae	0.08306	2.56968	0.87	49.2045
33	French Frigate	FFS-00536	42987	23.8607	-166.323	1845963315	10	nSPC	OC	ACTR	Acanthurus triostegus	5	14	T	Acanthuridae	0.08306	2.56968	0.87	5.15133
33	French Frigate	FFS-00536	42987	23.8607	-166.323	1845963315	10	nSPC	OC	CTST	Ctenochaetus strigosus	3	10	I	Acanthuridae	0.022	3	1	0.031944
33	French Frigate	FFS-00536	42987	23.8607	-166.323	1845963315	10	nSPC	OC	CTST	Ctenochaetus strigosus	2	13	I	Acanthuridae	0.022	3	1	0.0467873
33	French Frigate	FFS-00536	42987	23.8607	-166.323	1845963315	10	nSPC	OC	CTST	Ctenochaetus strigosus	2	16	I	Acanthuridae	0.022	3	1	0.0872284
33	French Frigate	FFS-00536	42987	23.8607	-166.323	1845963315	10	nSPC	OC	CTST	Ctenochaetus strigosus	1	8	I	Acanthuridae	0.022	3	1	0.00545178
33	French Frigate	FFS-00536	42987	23.8607	-166.323	1845963315	10	nSPC	OC	NALI	Naso lituratus	3	20	F	Acanthuridae	0.0085	3.25	0.97	0.00857212
33	French Frigate	FFS-00536	42987	23.8607	-166.323	1845963315	10	nSPC	OC	ZEVE	Zebrasoma veliferum	1	25	N	Acanthuridae	0.03425	2.86581	1	0.640982
33	French Frigate	FFS-00536	42987	23.8607	-166.323	1845963315	10	nSPC	OC	ZEVE	Zebrasoma veliferum	1	30	N	Acanthuridae	0.03425	2.86581	1	1.08085
33	French Frigate	FFS-00536	42987	23.8607	-166.323	1845963315	10	nSPC	OC	MENI	Melichthys niger	3	25	N	Balistidae	0.0058	3.554	1	0.00313778
33	French Frigate	FFS-00536	42987	23.8607	-166.323	1845963315	10	nSPC	OC	SUBU	Sufflamen bursa	2	16	I	Balistidae	0.0216	3	1	0.0825565
33	French Frigate	FFS-00536	42987	23.8607	-166.323	1845963315	10	nSPC	OC	SUFR	Sufflamen fraenatum	1	30	F	Balistidae	0.0288132	3.03483	1	0.642589
33	French Frigate	FFS-00536	42987	23.8607	-166.323	1845963315	10	nSPC	OC	CAIG	Caranx ignobilis	1	10	P	Carangidae	0.023	2.977	0.89	0
33	French Frigate	FFS-00536	42987	23.8607	-166.323	1845963315	10	nSPC	OC	CAME	Caranx melampygus	1	60	T	Carangidae	0.02866	2.974	0.89	3.54525
33	French Frigate	FFS-00536	42987	23.8607	-166.323	1845963315	10	nSPC	OC	CHMI	Chaetodon miliaris	1	11	I	Chaetodontidae	0.0296	2.9895	1	0.0349277
33	French Frigate	FFS-00536	42987	23.8607	-166.323	1845963315	10	nSPC	OC	CHMU	Chaetodon multicinctus	4	10	I	Chaetodontidae	0.045	2.814	1	0.422863
33	French Frigate	FFS-00536	42987	23.8607	-166.323	1845963315	10	nSPC	OC	CHOR	Chaetodon ornatissimus	1	19	T	Chaetodontidae	0.0296	2.9895	1	0.178962
33	French Frigate	FFS-00536	42987	23.8607	-166.323	1845963315	10	nSPC	OC	CHTR	Chaetodon trifascialis	1	14	I	Chaetodontidae	0.02578	2.96908	1	0.0485197
33	French Frigate	FFS-00536	42987	23.8607	-166.323	1845963315	10	nSPC	OC	CHTR	Chaetodon trifascialis	1	13	I	Chaetodontidae	0.02578	2.96908	1	0.0389367
33	French Frigate	FFS-00536	42987	23.8607	-166.323	1845963315	10	nSPC	OC	CHTR	Chaetodon trifascialis	2	15	I	Chaetodontidae	0.02578	2.96908	1	0.1191
33	French Frigate	FFS-00536	42987	23.8607	-166.323	1845963315	10	nSPC	OC	CIFA	Cirrhitops fasciatus	1	10	I	Cirrhitidae	0.017	3	1	0.004913
33	French Frigate	FFS-00536	42987	23.8607	-166.323	1845963315	10	nSPC	OC	BOBI	Bodianus bilunulatus	1	37	I	Labridae	0.0146	3	1	0.157639
33	French Frigate	FFS-00536	42987	23.8607	-166.323	1845963315	10	nSPC	OC	BOBI	Bodianus bilunulatus	1	22	I	Labridae	0.0146	3	1	0.033138
33	French Frigate	FFS-00536	42987	23.8607	-166.323	1845963315	10	nSPC	OC	GOVA	Gomphosus varius	1	17	F	Labridae	0.02437	2.70269	1	0.0924044
33	French Frigate	FFS-00536	42987	23.8607	-166.323	1845963315	10	nSPC	OC	LAPH	Labroides phthirophagus	1	7	I	Labridae	0.0059	3.231	1	3.37392e-05
33	French Frigate	FFS-00536	42987	23.8607	-166.323	1845963315	10	nSPC	OC	OXUN	Oxycheilinus unifasciatus	1	40	T	Labridae	0.01689	3	1	0.308368
33	French Frigate	FFS-00536	42987	23.8607	-166.323	1845963315	10	nSPC	OC	STBA	Stethojulis balteata	1	14	T	Labridae	0.015	3	1	0.009261
33	French Frigate	FFS-00536	42987	23.8607	-166.323	1845963315	10	nSPC	OC	THDU	Thalassoma duperrey	3	7	I	Labridae	0.0123	3.097	0.9	0.00108922
33	French Frigate	FFS-00536	42987	23.8607	-166.323	1845963315	10	nSPC	OC	THDU	Thalassoma duperrey	3	6	I	Labridae	0.0123	3.097	0.9	0.000675742
33	French Frigate	FFS-00536	42987	23.8607	-166.323	1845963315	10	nSPC	OC	THDU	Thalassoma duperrey	4	12	I	Labridae	0.0123	3.097	0.9	0.0077092
33	French Frigate	FFS-00536	42987	23.8607	-166.323	1845963315	10	nSPC	OC	THDU	Thalassoma duperrey	1	15	I	Labridae	0.0123	3.097	0.9	0.00384662
33	French Frigate	FFS-00536	42987	23.8607	-166.323	1845963315	10	nSPC	OC	MOGR	Monotaxis grandoculis	1	35	N	Lethrinidae	0.02296	3.02223	0.89	0.363123
33	French Frigate	FFS-00536	42987	23.8607	-166.323	1845963315	10	nSPC	OC	APVI	Aprion virescens	1	75	N	Lutjanidae	0.02297	2.88627	0.9	3.54595
33	French Frigate	FFS-00536	42987	23.8607	-166.323	1845963315	10	nSPC	OC	LUKA	Lutjanus kasmira	1	30	N	Lutjanidae	0.00842	3.24696	0.95	0.00971392
33	French Frigate	FFS-00536	42987	23.8607	-166.323	1845963315	10	nSPC	OC	CASA	Cantherhines sandwichiensis	1	9	I	Monacanthidae	0.007	3.262	1	0.000121185
33	French Frigate	FFS-00536	42987	23.8607	-166.323	1845963315	10	nSPC	OC	PACY	Parupeneus cyclostomus	1	18	F	Mullidae	0.0124	3	1	0.0111194
33	French Frigate	FFS-00536	42987	23.8607	-166.323	1845963315	10	nSPC	OC	CEPO	Centropyge potteri	1	7	I	Pomacanthidae	0.0745	2.577	1	0.186795
33	French Frigate	FFS-00536	42987	23.8607	-166.323	1845963315	10	nSPC	OC	CHHA	Chromis hanui	2	6	I	Pomacentridae	0.0229	3.175	0.89	0.00253193
33	French Frigate	FFS-00536	42987	23.8607	-166.323	1845963315	10	nSPC	OC	CHVA	Chromis vanderbilti	18	5	I	Pomacentridae	0.0258	3	1	0.0386404
33	French Frigate	FFS-00536	42987	23.8607	-166.323	1845963315	10	nSPC	OC	DAAL	Dascyllus albisella	1	9	I	Pomacentridae	0.0462	2.911	1	0.0777271
33	French Frigate	FFS-00536	42987	23.8607	-166.323	1845963315	10	nSPC	OC	DAAL	Dascyllus albisella	2	8	I	Pomacentridae	0.0462	2.911	1	0.110331
33	French Frigate	FFS-00536	42987	23.8607	-166.323	1845963315	10	nSPC	OC	PLJO	Plectroglyphidodon johnstonianus	1	6	I	Pomacentridae	0.0612	2.635	1	0.0713705
33	French Frigate	FFS-00536	42987	23.8607	-166.323	1845963315	10	nSPC	OC	CACA	Calotomus carolinus	1	25	T	Scaridae	0.0122	3.167	1	0.023269
33	French Frigate	FFS-00536	42987	23.8607	-166.323	1845963315	10	nSPC	OC	CHPE	Chlorurus perspicillatus	1	40	I	Scaridae	0.0204	3	1	0.543338
33	French Frigate	FFS-00536	42987	23.8607	-166.323	1845963315	10	nSPC	OC	CHPE	Chlorurus perspicillatus	1	35	I	Scaridae	0.0204	3	1	0.363994
33	French Frigate	FFS-00536	42987	23.8607	-166.323	1845963315	10	nSPC	OC	CHPE	Chlorurus perspicillatus	1	30	I	Scaridae	0.0204	3	1	0.229221
33	French Frigate	FFS-00536	42987	23.8607	-166.323	1845963315	10	nSPC	OC	CHSO	Chlorurus sordidus	3	15	I	Scaridae	0.02431	2.96931	1	0.150036
33	French Frigate	FFS-00536	42987	23.8607	-166.323	1845963315	10	nSPC	OC	CHSO	Chlorurus sordidus	3	14	I	Scaridae	0.02431	2.96931	1	0.122244
33	French Frigate	FFS-00536	42987	23.8607	-166.323	1845963315	10	nSPC	OC	CHSO	Chlorurus sordidus	3	17	I	Scaridae	0.02431	2.96931	1	0.217571
33	French Frigate	FFS-00536	42987	23.8607	-166.323	1845963315	10	nSPC	OC	CHSO	Chlorurus sordidus	3	16	I	Scaridae	0.02431	2.96931	1	0.181728
33	French Frigate	FFS-00536	42987	23.8607	-166.323	1845963315	10	nSPC	OC	CHSO	Chlorurus sordidus	3	13	I	Scaridae	0.02431	2.96931	1	0.0980979
33	French Frigate	FFS-00536	42987	23.8607	-166.323	1845963315	10	nSPC	OC	CHSO	Chlorurus sordidus	1	19	I	Scaridae	0.02431	2.96931	1	0.100905
33	French Frigate	FFS-00536	42987	23.8607	-166.323	1845963315	10	nSPC	OC	SCDU	Scarus dubius	2	16	I	Scaridae	0.0222	2.971	0.97	0.0843692
33	French Frigate	FFS-00536	42987	23.8607	-166.323	1845963315	10	nSPC	OC	SCRU	Scarus rubroviolaceus	1	50	N	Scaridae	0.0136	3.109	1	0.301488
33	French Frigate	FFS-00536	42987	23.8607	-166.323	1845963315	10	nSPC	OC	ZACO	Zanclus cornutus	1	13	T	Zanclidae	0.0147	3.36991	0.96	0.00329738
33	French Frigate	FFS-00536	42987	23.8607	-166.323	1845963319	10	nSPC	OC	ACNF	Acanthurus nigrofuscus	3	10	I	Acanthuridae	0.02637	3.02837	0.91	0.0398099
33	French Frigate	FFS-00536	42987	23.8607	-166.323	1845963319	10	nSPC	OC	ACNF	Acanthurus nigrofuscus	5	8	I	Acanthuridae	0.02637	3.02837	0.91	0.0337567
33	French Frigate	FFS-00536	42987	23.8607	-166.323	1845963319	10	nSPC	OC	ACTR	Acanthurus triostegus	2	8	I	Acanthuridae	0.08306	2.56968	0.87	0.489158
33	French Frigate	FFS-00536	42987	23.8607	-166.323	1845963319	10	nSPC	OC	CTST	Ctenochaetus strigosus	2	10	I	Acanthuridae	0.022	3	1	0.021296
33	French Frigate	FFS-00536	42987	23.8607	-166.323	1845963319	10	nSPC	OC	CTST	Ctenochaetus strigosus	1	10	I	Acanthuridae	0.022	3	1	0.010648
33	French Frigate	FFS-00536	42987	23.8607	-166.323	1845963319	10	nSPC	OC	CTST	Ctenochaetus strigosus	1	7	I	Acanthuridae	0.022	3	1	0.00365226
33	French Frigate	FFS-00536	42987	23.8607	-166.323	1845963319	10	nSPC	OC	CTST	Ctenochaetus strigosus	3	12	I	Acanthuridae	0.022	3	1	0.0551992
33	French Frigate	FFS-00536	42987	23.8607	-166.323	1845963319	10	nSPC	OC	CTST	Ctenochaetus strigosus	1	12	I	Acanthuridae	0.022	3	1	0.0183997
33	French Frigate	FFS-00536	42987	23.8607	-166.323	1845963319	10	nSPC	OC	NABR	Naso brevirostris	1	25	I	Acanthuridae	0.01065	3.24297	1	0.0136846
33	French Frigate	FFS-00536	42987	23.8607	-166.323	1845963319	10	nSPC	OC	NALI	Naso lituratus	2	28	I	Acanthuridae	0.0085	3.25	0.97	0.0170574
33	French Frigate	FFS-00536	42987	23.8607	-166.323	1845963319	10	nSPC	OC	MENI	Melichthys niger	1	18	I	Balistidae	0.0058	3.554	1	0.000325433
33	French Frigate	FFS-00536	42987	23.8607	-166.323	1845963319	10	nSPC	OC	CAME	Caranx melampygus	1	30	F	Carangidae	0.02866	2.974	0.89	0.451215
33	French Frigate	FFS-00536	42987	23.8607	-166.323	1845963319	10	nSPC	OC	CHMI	Chaetodon miliaris	2	8	I	Chaetodontidae	0.0296	2.9895	1	0.0269615
33	French Frigate	FFS-00536	42987	23.8607	-166.323	1845963319	10	nSPC	OC	CHMU	Chaetodon multicinctus	1	11	I	Chaetodontidae	0.045	2.814	1	0.138235
33	French Frigate	FFS-00536	42987	23.8607	-166.323	1845963319	10	nSPC	OC	CHTR	Chaetodon trifascialis	1	8	I	Chaetodontidae	0.02578	2.96908	1	0.00921124
33	French Frigate	FFS-00536	42987	23.8607	-166.323	1845963319	10	nSPC	OC	CHTR	Chaetodon trifascialis	3	15	I	Chaetodontidae	0.02578	2.96908	1	0.17865
33	French Frigate	FFS-00536	42987	23.8607	-166.323	1845963319	10	nSPC	OC	PAAR	Paracirrhites arcatus	1	8	I	Cirrhitidae	0.0165	3.1253	1	0.00178455
33	French Frigate	FFS-00536	42987	23.8607	-166.323	1845963319	10	nSPC	OC	MYBE	Myripristis berndti	2	18	I	Holocentridae	0.02769	3.00336	0.92	0.192328
33	French Frigate	FFS-00536	42987	23.8607	-166.323	1845963319	10	nSPC	OC	MYBE	Myripristis berndti	1	22	I	Holocentridae	0.02769	3.00336	0.92	0.175693
33	French Frigate	FFS-00536	42987	23.8607	-166.323	1845963319	10	nSPC	OC	CHUB	Kyphosus sp	2	18	I	Kyphosidae	0.01285	3.15059	0.95	0.0168898
33	French Frigate	FFS-00536	42987	23.8607	-166.323	1845963319	10	nSPC	OC	BOBI	Bodianus bilunulatus	1	18	T	Labridae	0.0146	3	1	0.01815
33	French Frigate	FFS-00536	42987	23.8607	-166.323	1845963319	10	nSPC	OC	EPIN	Epibulus insidiator	1	13	I	Labridae	0.01614	3.08102	0.93	0.00650867
33	French Frigate	FFS-00536	42987	23.8607	-166.323	1845963319	10	nSPC	OC	EPIN	Epibulus insidiator	1	20	I	Labridae	0.01614	3.08102	0.93	0.024542
33	French Frigate	FFS-00536	42987	23.8607	-166.323	1845963319	10	nSPC	OC	EPIN	Epibulus insidiator	1	12	I	Labridae	0.01614	3.08102	0.93	0.00508615
33	French Frigate	FFS-00536	42987	23.8607	-166.323	1845963319	10	nSPC	OC	GOVA	Gomphosus varius	1	15	I	Labridae	0.02437	2.70269	1	0.0658841
33	French Frigate	FFS-00536	42987	23.8607	-166.323	1845963319	10	nSPC	OC	OXUN	Oxycheilinus unifasciatus	1	25	I	Labridae	0.01689	3	1	0.0752851
33	French Frigate	FFS-00536	42987	23.8607	-166.323	1845963319	10	nSPC	OC	STBA	Stethojulis balteata	1	8	I	Labridae	0.015	3	1	0.001728
33	French Frigate	FFS-00536	42987	23.8607	-166.323	1845963319	10	nSPC	OC	THDU	Thalassoma duperrey	5	3	I	Labridae	0.0123	3.097	0.9	0.000131625
33	French Frigate	FFS-00536	42987	23.8607	-166.323	1845963319	10	nSPC	OC	THDU	Thalassoma duperrey	5	6	I	Labridae	0.0123	3.097	0.9	0.00112624
33	French Frigate	FFS-00536	42987	23.8607	-166.323	1845963319	10	nSPC	OC	THDU	Thalassoma duperrey	4	6	I	Labridae	0.0123	3.097	0.9	0.000900989
33	French Frigate	FFS-00536	42987	23.8607	-166.323	1845963319	10	nSPC	OC	THDU	Thalassoma duperrey	3	4	I	Labridae	0.0123	3.097	0.9	0.000192498
33	French Frigate	FFS-00536	42987	23.8607	-166.323	1845963319	10	nSPC	OC	THDU	Thalassoma duperrey	2	7	I	Labridae	0.0123	3.097	0.9	0.000726146
33	French Frigate	FFS-00536	42987	23.8607	-166.323	1845963319	10	nSPC	OC	APVI	Aprion virescens	2	45	N	Lutjanidae	0.02297	2.88627	0.9	1.62348
33	French Frigate	FFS-00536	42987	23.8607	-166.323	1845963319	10	nSPC	OC	LUKA	Lutjanus kasmira	1	33	N	Lutjanidae	0.00842	3.24696	0.95	0.0132372
33	French Frigate	FFS-00536	42987	23.8607	-166.323	1845963319	10	nSPC	OC	CADU	Cantherhines dumerilii	1	27	T	Monacanthidae	0.0406	2.792	1	1.29233
33	French Frigate	FFS-00536	42987	23.8607	-166.323	1845963319	10	nSPC	OC	PAMU	Parupeneus multifasciatus	1	10	I	Mullidae	0.01136	3.21082	0.9	0.000660801
33	French Frigate	FFS-00536	42987	23.8607	-166.323	1845963319	10	nSPC	OC	GYME	Gymnothorax meleagris	1	120	I	Muraenidae	0.0021	3	1	0.016003
33	French Frigate	FFS-00536	42987	23.8607	-166.323	1845963319	10	nSPC	OC	CHHA	Chromis hanui	3	5	I	Pomacentridae	0.0229	3.175	0.89	0.00212883
33	French Frigate	FFS-00536	42987	23.8607	-166.323	1845963319	10	nSPC	OC	CHVA	Chromis vanderbilti	5	4	I	Pomacentridae	0.0258	3	1	0.00549552
33	French Frigate	FFS-00536	42987	23.8607	-166.323	1845963319	10	nSPC	OC	CHVA	Chromis vanderbilti	2	3	I	Pomacentridae	0.0258	3	1	0.00092737
33	French Frigate	FFS-00536	42987	23.8607	-166.323	1845963319	10	nSPC	OC	CHVA	Chromis vanderbilti	8	5	I	Pomacentridae	0.0258	3	1	0.0171735
33	French Frigate	FFS-00536	42987	23.8607	-166.323	1845963319	10	nSPC	OC	DAAL	Dascyllus albisella	3	8	I	Pomacentridae	0.0462	2.911	1	0.165497
33	French Frigate	FFS-00536	42987	23.8607	-166.323	1845963319	10	nSPC	OC	PLJO	Plectroglyphidodon johnstonianus	1	12	I	Pomacentridae	0.0612	2.635	1	0.443336
33	French Frigate	FFS-00536	42987	23.8607	-166.323	1845963319	10	nSPC	OC	PLJO	Plectroglyphidodon johnstonianus	2	8	I	Pomacentridae	0.0612	2.635	1	0.304623
33	French Frigate	FFS-00536	42987	23.8607	-166.323	1845963319	10	nSPC	OC	CHPE	Chlorurus perspicillatus	1	35	I	Scaridae	0.0204	3	1	0.363994
33	French Frigate	FFS-00536	42987	23.8607	-166.323	1845963319	10	nSPC	OC	CHPE	Chlorurus perspicillatus	1	30	I	Scaridae	0.0204	3	1	0.229221
33	French Frigate	FFS-00536	42987	23.8607	-166.323	1845963319	10	nSPC	OC	CHSO	Chlorurus sordidus	8	10	I	Scaridae	0.02431	2.96931	1	0.120031
33	French Frigate	FFS-00536	42987	23.8607	-166.323	1845963319	10	nSPC	OC	CHSO	Chlorurus sordidus	1	15	I	Scaridae	0.02431	2.96931	1	0.0500121
33	French Frigate	FFS-00536	42987	23.8607	-166.323	1845963319	10	nSPC	OC	SCRU	Scarus rubroviolaceus	1	30	P	Scaridae	0.0136	3.109	1	0
30	French Frigate	FFS-00536	42987	23.8607	-166.323	1845963316	10	nSPC-CCR	CCR	ACNF	Acanthurus nigrofuscus	4	13	I	Acanthuridae	0.02637	3.02837	0.91	0.117488
30	French Frigate	FFS-00536	42987	23.8607	-166.323	1845963316	10	nSPC-CCR	CCR	ACNF	Acanthurus nigrofuscus	4	15	I	Acanthuridae	0.02637	3.02837	0.91	0.181217
30	French Frigate	FFS-00536	42987	23.8607	-166.323	1845963316	10	nSPC-CCR	CCR	ACNF	Acanthurus nigrofuscus	10	11	I	Acanthuridae	0.02637	3.02837	0.91	0.177101
30	French Frigate	FFS-00536	42987	23.8607	-166.323	1845963316	10	nSPC-CCR	CCR	ACNR	Acanthurus nigroris	1	16	T	Acanthuridae	0.021	2.9435	1	0.0403441
30	French Frigate	FFS-00536	42987	23.8607	-166.323	1845963316	10	nSPC-CCR	CCR	ACTR	Acanthurus triostegus	3	11	F	Acanthuridae	0.08306	2.56968	0.87	1.66316
30	French Frigate	FFS-00536	42987	23.8607	-166.323	1845963316	10	nSPC-CCR	CCR	CTST	Ctenochaetus strigosus	3	12	I	Acanthuridae	0.022	3	1	0.0551992
30	French Frigate	FFS-00536	42987	23.8607	-166.323	1845963316	10	nSPC-CCR	CCR	CTST	Ctenochaetus strigosus	3	15	I	Acanthuridae	0.022	3	1	0.107811
30	French Frigate	FFS-00536	42987	23.8607	-166.323	1845963316	10	nSPC-CCR	CCR	NABR	Naso brevirostris	1	23	N	Acanthuridae	0.01065	3.24297	1	0.0104423
30	French Frigate	FFS-00536	42987	23.8607	-166.323	1845963316	10	nSPC-CCR	CCR	NALI	Naso lituratus	1	26	T	Acanthuridae	0.0085	3.25	0.97	0.00670321
30	French Frigate	FFS-00536	42987	23.8607	-166.323	1845963316	10	nSPC-CCR	CCR	MENI	Melichthys niger	1	29	F	Balistidae	0.0058	3.554	1	0.0017725
30	French Frigate	FFS-00536	42987	23.8607	-166.323	1845963316	10	nSPC-CCR	CCR	MEVI	Melichthys vidua	1	25	N	Balistidae	0.0058	3.554	1	0.00104593
30	French Frigate	FFS-00536	42987	23.8607	-166.323	1845963316	10	nSPC-CCR	CCR	SUBU	Sufflamen bursa	1	15	I	Balistidae	0.0216	3	1	0.0340122
30	French Frigate	FFS-00536	42987	23.8607	-166.323	1845963316	10	nSPC-CCR	CCR	SUFR	Sufflamen fraenatum	1	21	T	Balistidae	0.0288132	3.03483	1	0.217687
30	French Frigate	FFS-00536	42987	23.8607	-166.323	1845963316	10	nSPC-CCR	CCR	CAIG	Caranx ignobilis	1	100	F	Carangidae	0.023	2.977	0.89	8.43719
30	French Frigate	FFS-00536	42987	23.8607	-166.323	1845963316	10	nSPC-CCR	CCR	CHFR	Chaetodon fremblii	1	9	T	Chaetodontidae	0.0296	2.9895	1	0.0191705
30	French Frigate	FFS-00536	42987	23.8607	-166.323	1845963316	10	nSPC-CCR	CCR	CHMI	Chaetodon miliaris	1	12	T	Chaetodontidae	0.0296	2.9895	1	0.0453042
30	French Frigate	FFS-00536	42987	23.8607	-166.323	1845963316	10	nSPC-CCR	CCR	CHMU	Chaetodon multicinctus	2	9	I	Chaetodontidae	0.045	2.814	1	0.157184
30	French Frigate	FFS-00536	42987	23.8607	-166.323	1845963316	10	nSPC-CCR	CCR	CHTR	Chaetodon trifascialis	1	14	I	Chaetodontidae	0.02578	2.96908	1	0.0485197
30	French Frigate	FFS-00536	42987	23.8607	-166.323	1845963316	10	nSPC-CCR	CCR	CHTR	Chaetodon trifascialis	2	15	I	Chaetodontidae	0.02578	2.96908	1	0.1191
30	French Frigate	FFS-00536	42987	23.8607	-166.323	1845963316	10	nSPC-CCR	CCR	PAAR	Paracirrhites arcatus	1	10	I	Cirrhitidae	0.0165	3.1253	1	0.00358429
30	French Frigate	FFS-00536	42987	23.8607	-166.323	1845963316	10	nSPC-CCR	CCR	MYKU	Myripristis kuntee	1	15	I	Holocentridae	0.00991	3.46765	0.88	0.000864655
30	French Frigate	FFS-00536	42987	23.8607	-166.323	1845963316	10	nSPC-CCR	CCR	CHUB	Kyphosus sp	1	22	T	Kyphosidae	0.01285	3.15059	0.95	0.0158916
30	French Frigate	FFS-00536	42987	23.8607	-166.323	1845963316	10	nSPC-CCR	CCR	BOBI	Bodianus bilunulatus	1	34	I	Labridae	0.0146	3	1	0.122319
30	French Frigate	FFS-00536	42987	23.8607	-166.323	1845963316	10	nSPC-CCR	CCR	EPIN	Epibulus insidiator	1	16	N	Labridae	0.01614	3.08102	0.93	0.0123404
30	French Frigate	FFS-00536	42987	23.8607	-166.323	1845963316	10	nSPC-CCR	CCR	GOVA	Gomphosus varius	1	16	I	Labridae	0.02437	2.70269	1	0.0784393
30	French Frigate	FFS-00536	42987	23.8607	-166.323	1845963316	10	nSPC-CCR	CCR	OXUN	Oxycheilinus unifasciatus	1	41	F	Labridae	0.01689	3	1	0.332078
30	French Frigate	FFS-00536	42987	23.8607	-166.323	1845963316	10	nSPC-CCR	CCR	THBA	Thalassoma ballieui	1	23	N	Labridae	0.0123	3.097	0.98	0.0188163
30	French Frigate	FFS-00536	42987	23.8607	-166.323	1845963316	10	nSPC-CCR	CCR	THDU	Thalassoma duperrey	7	5	I	Labridae	0.0123	3.097	0.9	0.000896465
30	French Frigate	FFS-00536	42987	23.8607	-166.323	1845963316	10	nSPC-CCR	CCR	THDU	Thalassoma duperrey	2	6	I	Labridae	0.0123	3.097	0.9	0.000450495
30	French Frigate	FFS-00536	42987	23.8607	-166.323	1845963316	10	nSPC-CCR	CCR	THDU	Thalassoma duperrey	1	10	I	Labridae	0.0123	3.097	0.9	0.00109578
30	French Frigate	FFS-00536	42987	23.8607	-166.323	1845963316	10	nSPC-CCR	CCR	THDU	Thalassoma duperrey	2	7	I	Labridae	0.0123	3.097	0.9	0.000726146
30	French Frigate	FFS-00536	42987	23.8607	-166.323	1845963316	10	nSPC-CCR	CCR	MOGR	Monotaxis grandoculis	1	37	T	Lethrinidae	0.02296	3.02223	0.89	0.429528
30	French Frigate	FFS-00536	42987	23.8607	-166.323	1845963316	10	nSPC-CCR	CCR	APVI	Aprion virescens	1	35	N	Lutjanidae	0.02297	2.88627	0.9	0.393004
30	French Frigate	FFS-00536	42987	23.8607	-166.323	1845963316	10	nSPC-CCR	CCR	LUKA	Lutjanus kasmira	2	30	I	Lutjanidae	0.00842	3.24696	0.95	0.0194278
30	French Frigate	FFS-00536	42987	23.8607	-166.323	1845963316	10	nSPC-CCR	CCR	CASA	Cantherhines sandwichiensis	1	15	I	Monacanthidae	0.007	3.262	1	0.000641386
30	French Frigate	FFS-00536	42987	23.8607	-166.323	1845963316	10	nSPC-CCR	CCR	CASA	Cantherhines sandwichiensis	1	5	I	Monacanthidae	0.007	3.262	1	1.78135e-05
30	French Frigate	FFS-00536	42987	23.8607	-166.323	1845963316	10	nSPC-CCR	CCR	PAMU	Parupeneus multifasciatus	1	7	I	Mullidae	0.01136	3.21082	0.9	0.000210237
30	French Frigate	FFS-00536	42987	23.8607	-166.323	1845963316	10	nSPC-CCR	CCR	CHHA	Chromis hanui	2	5	I	Pomacentridae	0.0229	3.175	0.89	0.00141922
30	French Frigate	FFS-00536	42987	23.8607	-166.323	1845963316	10	nSPC-CCR	CCR	CHVA	Chromis vanderbilti	23	5	I	Pomacentridae	0.0258	3	1	0.0493738
30	French Frigate	FFS-00536	42987	23.8607	-166.323	1845963316	10	nSPC-CCR	CCR	DAAL	Dascyllus albisella	2	7	I	Pomacentridae	0.0462	2.911	1	0.0747968
30	French Frigate	FFS-00536	42987	23.8607	-166.323	1845963316	10	nSPC-CCR	CCR	CHPE	Chlorurus perspicillatus	1	35	I	Scaridae	0.0204	3	1	0.363994
30	French Frigate	FFS-00536	42987	23.8607	-166.323	1845963316	10	nSPC-CCR	CCR	CHSO	Chlorurus sordidus	1	15	I	Scaridae	0.02431	2.96931	1	0.0500121
30	French Frigate	FFS-00536	42987	23.8607	-166.323	1845963316	10	nSPC-CCR	CCR	CHSO	Chlorurus sordidus	1	14	I	Scaridae	0.02431	2.96931	1	0.0407478
30	French Frigate	FFS-00536	42987	23.8607	-166.323	1845963316	10	nSPC-CCR	CCR	SCPS	Scarus psittacus	1	22	T	Scaridae	0.01045	3.31871	0.97	0.00687436
30	French Frigate	FFS-00536	42987	23.8607	-166.323	1845963320	10	nSPC-CCR	CCR	ACNF	Acanthurus nigrofuscus	2	9	I	Acanthuridae	0.02637	3.02837	0.91	0.0192899
30	French Frigate	FFS-00536	42987	23.8607	-166.323	1845963320	10	nSPC-CCR	CCR	ACNF	Acanthurus nigrofuscus	3	10	I	Acanthuridae	0.02637	3.02837	0.91	0.0398099
30	French Frigate	FFS-00536	42987	23.8607	-166.323	1845963320	10	nSPC-CCR	CCR	ACNF	Acanthurus nigrofuscus	1	8	I	Acanthuridae	0.02637	3.02837	0.91	0.00675134
30	French Frigate	FFS-00536	42987	23.8607	-166.323	1845963320	10	nSPC-CCR	CCR	ACTR	Acanthurus triostegus	10	8	T	Acanthuridae	0.08306	2.56968	0.87	2.44579
30	French Frigate	FFS-00536	42987	23.8607	-166.323	1845963320	10	nSPC-CCR	CCR	ACTR	Acanthurus triostegus	30	7	T	Acanthuridae	0.08306	2.56968	0.87	5.20619
30	French Frigate	FFS-00536	42987	23.8607	-166.323	1845963320	10	nSPC-CCR	CCR	ACTR	Acanthurus triostegus	30	6	T	Acanthuridae	0.08306	2.56968	0.87	3.50338
30	French Frigate	FFS-00536	42987	23.8607	-166.323	1845963320	10	nSPC-CCR	CCR	CTST	Ctenochaetus strigosus	1	10	I	Acanthuridae	0.022	3	1	0.010648
30	French Frigate	FFS-00536	42987	23.8607	-166.323	1845963320	10	nSPC-CCR	CCR	CTST	Ctenochaetus strigosus	1	7	I	Acanthuridae	0.022	3	1	0.00365226
30	French Frigate	FFS-00536	42987	23.8607	-166.323	1845963320	10	nSPC-CCR	CCR	SUBU	Sufflamen bursa	1	18	I	Balistidae	0.0216	3	1	0.0587731
30	French Frigate	FFS-00536	42987	23.8607	-166.323	1845963320	10	nSPC-CCR	CCR	CAIG	Caranx ignobilis	1	100	F	Carangidae	0.023	2.977	0.89	8.43719
30	French Frigate	FFS-00536	42987	23.8607	-166.323	1845963320	10	nSPC-CCR	CCR	CHME	Chaetodon meyeri	2	10	I	Chaetodontidae	0.0296	2.9895	1	0.0525359
30	French Frigate	FFS-00536	42987	23.8607	-166.323	1845963320	10	nSPC-CCR	CCR	CHMU	Chaetodon multicinctus	1	8	I	Chaetodontidae	0.045	2.814	1	0.0564203
30	French Frigate	FFS-00536	42987	23.8607	-166.323	1845963320	10	nSPC-CCR	CCR	CHTR	Chaetodon trifascialis	2	18	I	Chaetodontidae	0.02578	2.96908	1	0.204647
30	French Frigate	FFS-00536	42987	23.8607	-166.323	1845963320	10	nSPC-CCR	CCR	CIFA	Cirrhitops fasciatus	1	8	I	Cirrhitidae	0.017	3	1	0.00251546
30	French Frigate	FFS-00536	42987	23.8607	-166.323	1845963320	10	nSPC-CCR	CCR	PAAR	Paracirrhites arcatus	1	6	I	Cirrhitidae	0.0165	3.1253	1	0.000726204
30	French Frigate	FFS-00536	42987	23.8607	-166.323	1845963320	10	nSPC-CCR	CCR	PAAR	Paracirrhites arcatus	1	7	I	Cirrhitidae	0.0165	3.1253	1	0.00117568
30	French Frigate	FFS-00536	42987	23.8607	-166.323	1845963320	10	nSPC-CCR	CCR	BOBI	Bodianus bilunulatus	1	20	T	Labridae	0.0146	3	1	0.0248971
30	French Frigate	FFS-00536	42987	23.8607	-166.323	1845963320	10	nSPC-CCR	CCR	STBA	Stethojulis balteata	1	7	I	Labridae	0.015	3	1	0.00115762
30	French Frigate	FFS-00536	42987	23.8607	-166.323	1845963320	10	nSPC-CCR	CCR	STBA	Stethojulis balteata	1	11	I	Labridae	0.015	3	1	0.00449212
30	French Frigate	FFS-00536	42987	23.8607	-166.323	1845963320	10	nSPC-CCR	CCR	THDU	Thalassoma duperrey	1	8	I	Labridae	0.0123	3.097	0.9	0.000549028
30	French Frigate	FFS-00536	42987	23.8607	-166.323	1845963320	10	nSPC-CCR	CCR	THDU	Thalassoma duperrey	1	7	I	Labridae	0.0123	3.097	0.9	0.000363073
30	French Frigate	FFS-00536	42987	23.8607	-166.323	1845963320	10	nSPC-CCR	CCR	THDU	Thalassoma duperrey	1	8	I	Labridae	0.0123	3.097	0.9	0.000549028
30	French Frigate	FFS-00536	42987	23.8607	-166.323	1845963320	10	nSPC-CCR	CCR	THDU	Thalassoma duperrey	1	3	I	Labridae	0.0123	3.097	0.9	2.63251e-05
30	French Frigate	FFS-00536	42987	23.8607	-166.323	1845963320	10	nSPC-CCR	CCR	THDU	Thalassoma duperrey	1	5	I	Labridae	0.0123	3.097	0.9	0.000128066
30	French Frigate	FFS-00536	42987	23.8607	-166.323	1845963320	10	nSPC-CCR	CCR	APVI	Aprion virescens	1	30	T	Lutjanidae	0.02297	2.88627	0.9	0.251866
30	French Frigate	FFS-00536	42987	23.8607	-166.323	1845963320	10	nSPC-CCR	CCR	LUKA	Lutjanus kasmira	1	22	N	Lutjanidae	0.00842	3.24696	0.95	0.00354841
30	French Frigate	FFS-00536	42987	23.8607	-166.323	1845963320	10	nSPC-CCR	CCR	PAMU	Parupeneus multifasciatus	1	12	T	Mullidae	0.01136	3.21082	0.9	0.00118661
30	French Frigate	FFS-00536	42987	23.8607	-166.323	1845963320	10	nSPC-CCR	CCR	CEPO	Centropyge potteri	1	5	I	Pomacanthidae	0.0745	2.577	1	0.078486
30	French Frigate	FFS-00536	42987	23.8607	-166.323	1845963320	10	nSPC-CCR	CCR	CEPO	Centropyge potteri	1	7	I	Pomacanthidae	0.0745	2.577	1	0.186795
30	French Frigate	FFS-00536	42987	23.8607	-166.323	1845963320	10	nSPC-CCR	CCR	CEPO	Centropyge potteri	1	5	I	Pomacanthidae	0.0745	2.577	1	0.078486
30	French Frigate	FFS-00536	42987	23.8607	-166.323	1845963320	10	nSPC-CCR	CCR	CHHA	Chromis hanui	1	5	I	Pomacentridae	0.0229	3.175	0.89	0.000709612
30	French Frigate	FFS-00536	42987	23.8607	-166.323	1845963320	10	nSPC-CCR	CCR	CHVA	Chromis vanderbilti	15	5	I	Pomacentridae	0.0258	3	1	0.0322003
30	French Frigate	FFS-00536	42987	23.8607	-166.323	1845963320	10	nSPC-CCR	CCR	CHVA	Chromis vanderbilti	15	4	I	Pomacentridae	0.0258	3	1	0.0164866
30	French Frigate	FFS-00536	42987	23.8607	-166.323	1845963320	10	nSPC-CCR	CCR	DAAL	Dascyllus albisella	1	7	I	Pomacentridae	0.0462	2.911	1	0.0373984
30	French Frigate	FFS-00536	42987	23.8607	-166.323	1845963320	10	nSPC-CCR	CCR	DAAL	Dascyllus albisella	1	8	I	Pomacentridae	0.0462	2.911	1	0.0551655
30	French Frigate	FFS-00536	42987	23.8607	-166.323	1845963320	10	nSPC-CCR	CCR	PLJO	Plectroglyphidodon johnstonianus	1	8	I	Pomacentridae	0.0612	2.635	1	0.152311
30	French Frigate	FFS-00536	42987	23.8607	-166.323	1845963320	10	nSPC-CCR	CCR	STFA	Stegastes fasciolatus	1	6	I	Pomacentridae	0.0349	2.9109	1	0.0105543
30	French Frigate	FFS-00536	42987	23.8607	-166.323	1845963320	10	nSPC-CCR	CCR	STFA	Stegastes fasciolatus	1	8	I	Pomacentridae	0.0349	2.9109	1	0.0243846
30	French Frigate	FFS-00536	42987	23.8607	-166.323	1845963320	10	nSPC-CCR	CCR	CACA	Calotomus carolinus	1	20	I	Scaridae	0.0122	3.167	1	0.0114779
30	French Frigate	FFS-00536	42987	23.8607	-166.323	1845963320	10	nSPC-CCR	CCR	CHPE	Chlorurus perspicillatus	1	25	I	Scaridae	0.0204	3	1	0.132651
30	French Frigate	FFS-00536	42987	23.8607	-166.323	1845963320	10	nSPC-CCR	CCR	CHPE	Chlorurus perspicillatus	1	29	I	Scaridae	0.0204	3	1	0.207054
30	French Frigate	FFS-00536	42987	23.8607	-166.323	1845963320	10	nSPC-CCR	CCR	CHPE	Chlorurus perspicillatus	1	22	I	Scaridae	0.0204	3	1	0.0903979
30	French Frigate	FFS-00536	42987	23.8607	-166.323	1845963320	10	nSPC-CCR	CCR	CHPE	Chlorurus perspicillatus	1	25	I	Scaridae	0.0204	3	1	0.132651
30	French Frigate	FFS-00536	42987	23.8607	-166.323	1845963320	10	nSPC-CCR	CCR	PARR	Scaridae	1	18	I	Scaridae	0.02337	2.95646	0.97	0.0706413
218	French Frigate	FFS-00541	43005	23.8838	-166.25	1845963619	24.8	nSPC	OC	ACNF	Acanthurus nigrofuscus	1	5	I	Acanthuridae	0.02637	3.02837	0.91	0.00162644
218	French Frigate	FFS-00541	43005	23.8838	-166.25	1845963619	24.8	nSPC	OC	ACOL	Acanthurus olivaceus	3	24	I	Acanthuridae	0.03839	3.055	0.86	1.47349
218	French Frigate	FFS-00541	43005	23.8838	-166.25	1845963619	24.8	nSPC	OC	CTST	Ctenochaetus strigosus	2	4	I	Acanthuridae	0.022	3	1	0.00136294
218	French Frigate	FFS-00541	43005	23.8838	-166.25	1845963619	24.8	nSPC	OC	MEVI	Melichthys vidua	2	24	I	Balistidae	0.0058	3.554	1	0.00180936
218	French Frigate	FFS-00541	43005	23.8838	-166.25	1845963619	24.8	nSPC	OC	SUBU	Sufflamen bursa	1	15	I	Balistidae	0.0216	3	1	0.0340122
218	French Frigate	FFS-00541	43005	23.8838	-166.25	1845963619	24.8	nSPC	OC	SUBU	Sufflamen bursa	1	13	I	Balistidae	0.0216	3	1	0.0221407
218	French Frigate	FFS-00541	43005	23.8838	-166.25	1845963619	24.8	nSPC	OC	TROB	Triaenodon obesus	1	130	N	Carcharhinidae	0.0018	3.34393	0.8	0.00368673
218	French Frigate	FFS-00541	43005	23.8838	-166.25	1845963619	24.8	nSPC	OC	CHFR	Chaetodon fremblii	1	6	T	Chaetodontidae	0.0296	2.9895	1	0.0057044
218	French Frigate	FFS-00541	43005	23.8838	-166.25	1845963619	24.8	nSPC	OC	CHKL	Chaetodon kleinii	1	6	I	Chaetodontidae	0.0296	2.9895	1	0.0057044
218	French Frigate	FFS-00541	43005	23.8838	-166.25	1845963619	24.8	nSPC	OC	FOFL	Forcipiger flavissimus	1	8	T	Chaetodontidae	0.0125	3	1	0.001
218	French Frigate	FFS-00541	43005	23.8838	-166.25	1845963619	24.8	nSPC	OC	CIFA	Cirrhitops fasciatus	2	5	I	Cirrhitidae	0.017	3	1	0.00122825
218	French Frigate	FFS-00541	43005	23.8838	-166.25	1845963619	24.8	nSPC	OC	CIFA	Cirrhitops fasciatus	1	6	I	Cirrhitidae	0.017	3	1	0.00106121
218	French Frigate	FFS-00541	43005	23.8838	-166.25	1845963619	24.8	nSPC	OC	BOBI	Bodianus bilunulatus	1	18	I	Labridae	0.0146	3	1	0.01815
218	French Frigate	FFS-00541	43005	23.8838	-166.25	1845963619	24.8	nSPC	OC	COVE	Coris venusta	1	6	T	Labridae	0.0065	3.254	1	2.6021e-05
218	French Frigate	FFS-00541	43005	23.8838	-166.25	1845963619	24.8	nSPC	OC	GOVA	Gomphosus varius	2	12	N	Labridae	0.02437	2.70269	1	0.072093
218	French Frigate	FFS-00541	43005	23.8838	-166.25	1845963619	24.8	nSPC	OC	HAOR	Halichoeres ornatissimus	1	9	I	Labridae	0.0133	3	1	0.00171507
218	French Frigate	FFS-00541	43005	23.8838	-166.25	1845963619	24.8	nSPC	OC	LAPH	Labroides phthirophagus	1	6	I	Labridae	0.0059	3.231	1	2.05036e-05
218	French Frigate	FFS-00541	43005	23.8838	-166.25	1845963619	24.8	nSPC	OC	MAGE	Macropharyngodon geoffroy	1	8	I	Labridae	0.0107	3.178	1	0.00040495
218	French Frigate	FFS-00541	43005	23.8838	-166.25	1845963619	24.8	nSPC	OC	MAGE	Macropharyngodon geoffroy	1	5	I	Labridae	0.0107	3.178	1	9.09302e-05
218	French Frigate	FFS-00541	43005	23.8838	-166.25	1845963619	24.8	nSPC	OC	OXBI	Oxycheilinus bimaculatus	1	8	I	Labridae	0.093	2.168	1	0.526708
218	French Frigate	FFS-00541	43005	23.8838	-166.25	1845963619	24.8	nSPC	OC	PSEV	Pseudocheilinus evanidus	1	7	I	Labridae	0.0049	3.51	1	7.22574e-06
218	French Frigate	FFS-00541	43005	23.8838	-166.25	1845963619	24.8	nSPC	OC	PSEV	Pseudocheilinus evanidus	3	5	I	Labridae	0.0049	3.51	1	6.65417e-06
218	French Frigate	FFS-00541	43005	23.8838	-166.25	1845963619	24.8	nSPC	OC	PSEV	Pseudocheilinus evanidus	1	6	I	Labridae	0.0049	3.51	1	4.20629e-06
218	French Frigate	FFS-00541	43005	23.8838	-166.25	1845963619	24.8	nSPC	OC	PSOC	Pseudocheilinus octotaenia	3	7	I	Labridae	0.0138	3.1563	1	0.00187674
218	French Frigate	FFS-00541	43005	23.8838	-166.25	1845963619	24.8	nSPC	OC	PSOC	Pseudocheilinus octotaenia	1	6	I	Labridae	0.0138	3.1563	1	0.000384573
218	French Frigate	FFS-00541	43005	23.8838	-166.25	1845963619	24.8	nSPC	OC	STBA	Stethojulis balteata	1	9	I	Labridae	0.015	3	1	0.00246038
218	French Frigate	FFS-00541	43005	23.8838	-166.25	1845963619	24.8	nSPC	OC	STBA	Stethojulis balteata	1	10	I	Labridae	0.015	3	1	0.003375
218	French Frigate	FFS-00541	43005	23.8838	-166.25	1845963619	24.8	nSPC	OC	THDU	Thalassoma duperrey	6	6	I	Labridae	0.0123	3.097	0.9	0.00135148
218	French Frigate	FFS-00541	43005	23.8838	-166.25	1845963619	24.8	nSPC	OC	THDU	Thalassoma duperrey	1	9	I	Labridae	0.0123	3.097	0.9	0.000790704
218	French Frigate	FFS-00541	43005	23.8838	-166.25	1845963619	24.8	nSPC	OC	THDU	Thalassoma duperrey	2	10	I	Labridae	0.0123	3.097	0.9	0.00219157
218	French Frigate	FFS-00541	43005	23.8838	-166.25	1845963619	24.8	nSPC	OC	THDU	Thalassoma duperrey	1	8	I	Labridae	0.0123	3.097	0.9	0.000549028
218	French Frigate	FFS-00541	43005	23.8838	-166.25	1845963619	24.8	nSPC	OC	MOGR	Monotaxis grandoculis	1	6	I	Lethrinidae	0.02296	3.02223	0.89	0.00175905
218	French Frigate	FFS-00541	43005	23.8838	-166.25	1845963619	24.8	nSPC	OC	MABR	Malacanthus brevirostris	1	20	F	Malacanthidae	0.0049	3	1	0.000941192
218	French Frigate	FFS-00541	43005	23.8838	-166.25	1845963619	24.8	nSPC	OC	PEAS	Pervagor aspricaudus	1	5	I	Monacanthidae	0.025	2.946	1	0.00218523
218	French Frigate	FFS-00541	43005	23.8838	-166.25	1845963619	24.8	nSPC	OC	PAMU	Parupeneus multifasciatus	2	15	I	Mullidae	0.01136	3.21082	0.9	0.00485845
218	French Frigate	FFS-00541	43005	23.8838	-166.25	1845963619	24.8	nSPC	OC	PAMU	Parupeneus multifasciatus	1	12	I	Mullidae	0.01136	3.21082	0.9	0.00118661
218	French Frigate	FFS-00541	43005	23.8838	-166.25	1845963619	24.8	nSPC	OC	PAPL	Parupeneus pleurostigma	1	10	I	Mullidae	0.0119	3	1	0.00168516
218	French Frigate	FFS-00541	43005	23.8838	-166.25	1845963619	24.8	nSPC	OC	CEPO	Centropyge potteri	4	4	I	Pomacanthidae	0.0745	2.577	1	0.176651
218	French Frigate	FFS-00541	43005	23.8838	-166.25	1845963619	24.8	nSPC	OC	CEPO	Centropyge potteri	4	5	I	Pomacanthidae	0.0745	2.577	1	0.313944
218	French Frigate	FFS-00541	43005	23.8838	-166.25	1845963619	24.8	nSPC	OC	CEPO	Centropyge potteri	2	6	I	Pomacanthidae	0.0745	2.577	1	0.251115
218	French Frigate	FFS-00541	43005	23.8838	-166.25	1845963619	24.8	nSPC	OC	CEPO	Centropyge potteri	4	7	I	Pomacanthidae	0.0745	2.577	1	0.747178
218	French Frigate	FFS-00541	43005	23.8838	-166.25	1845963619	24.8	nSPC	OC	CHHA	Chromis hanui	6	4	I	Pomacentridae	0.0229	3.175	0.89	0.00209644
218	French Frigate	FFS-00541	43005	23.8838	-166.25	1845963619	24.8	nSPC	OC	CHVA	Chromis vanderbilti	3	4	I	Pomacentridae	0.0258	3	1	0.00329731
218	French Frigate	FFS-00541	43005	23.8838	-166.25	1845963619	24.8	nSPC	OC	CAJA	Canthigaster jactator	1	4	I	Tetraodontidae	0.0424	2.822	1	0.00669021
218	French Frigate	FFS-00541	43005	23.8838	-166.25	1845963619	24.8	nSPC	OC	CAJA	Canthigaster jactator	1	5	I	Tetraodontidae	0.0424	2.822	1	0.012558
218	French Frigate	FFS-00541	43005	23.8838	-166.25	1845963633	25.6	nSPC	OC	ACOL	Acanthurus olivaceus	1	25	I	Acanthuridae	0.03839	3.055	0.86	0.556398
218	French Frigate	FFS-00541	43005	23.8838	-166.25	1845963633	25.6	nSPC	OC	CTST	Ctenochaetus strigosus	1	13	I	Acanthuridae	0.022	3	1	0.0233937
218	French Frigate	FFS-00541	43005	23.8838	-166.25	1845963633	25.6	nSPC	OC	CTST	Ctenochaetus strigosus	3	11	I	Acanthuridae	0.022	3	1	0.0425175
218	French Frigate	FFS-00541	43005	23.8838	-166.25	1845963633	25.6	nSPC	OC	NALI	Naso lituratus	1	28	I	Acanthuridae	0.0085	3.25	0.97	0.00852871
218	French Frigate	FFS-00541	43005	23.8838	-166.25	1845963633	25.6	nSPC	OC	NAUN	Naso unicornis	1	8	I	Acanthuridae	0.01788	3.03545	0.96	0.00241334
218	French Frigate	FFS-00541	43005	23.8838	-166.25	1845963633	25.6	nSPC	OC	ZEFL	Zebrasoma flavescens	1	14	N	Acanthuridae	0.0148	3.16	1	0.00691499
218	French Frigate	FFS-00541	43005	23.8838	-166.25	1845963633	25.6	nSPC	OC	SUBU	Sufflamen bursa	1	14	N	Balistidae	0.0216	3	1	0.0276532
218	French Frigate	FFS-00541	43005	23.8838	-166.25	1845963633	25.6	nSPC	OC	EXBR	Exallias brevis	1	6	I	Blenniidae	0.0091	2.9904	1	0.000167379
218	French Frigate	FFS-00541	43005	23.8838	-166.25	1845963633	25.6	nSPC	OC	CHKL	Chaetodon kleinii	1	10	N	Chaetodontidae	0.0296	2.9895	1	0.026268
218	French Frigate	FFS-00541	43005	23.8838	-166.25	1845963633	25.6	nSPC	OC	CHMI	Chaetodon miliaris	1	8	I	Chaetodontidae	0.0296	2.9895	1	0.0134808
218	French Frigate	FFS-00541	43005	23.8838	-166.25	1845963633	25.6	nSPC	OC	CHMU	Chaetodon multicinctus	1	12	N	Chaetodontidae	0.045	2.814	1	0.176586
218	French Frigate	FFS-00541	43005	23.8838	-166.25	1845963633	25.6	nSPC	OC	FOFL	Forcipiger flavissimus	1	14	T	Chaetodontidae	0.0125	3	1	0.00535938
218	French Frigate	FFS-00541	43005	23.8838	-166.25	1845963633	25.6	nSPC	OC	FOFL	Forcipiger flavissimus	1	13	N	Chaetodontidae	0.0125	3	1	0.00429102
218	French Frigate	FFS-00541	43005	23.8838	-166.25	1845963633	25.6	nSPC	OC	GOVI	Goniistius vittatus	1	6	N	Cheilodactylidae	0.0237	3.056	0.91	0.00193238
218	French Frigate	FFS-00541	43005	23.8838	-166.25	1845963633	25.6	nSPC	OC	CIFA	Cirrhitops fasciatus	3	5	I	Cirrhitidae	0.017	3	1	0.00184238
218	French Frigate	FFS-00541	43005	23.8838	-166.25	1845963633	25.6	nSPC	OC	PAAR	Paracirrhites arcatus	1	8	I	Cirrhitidae	0.0165	3.1253	1	0.00178455
218	French Frigate	FFS-00541	43005	23.8838	-166.25	1845963633	25.6	nSPC	OC	PAAR	Paracirrhites arcatus	2	7	I	Cirrhitidae	0.0165	3.1253	1	0.00235135
218	French Frigate	FFS-00541	43005	23.8838	-166.25	1845963633	25.6	nSPC	OC	PAAR	Paracirrhites arcatus	2	6	I	Cirrhitidae	0.0165	3.1253	1	0.00145241
218	French Frigate	FFS-00541	43005	23.8838	-166.25	1845963633	25.6	nSPC	OC	SAXA	Sargocentron xantherythrum	12	12	I	Holocentridae	0.0219	3.047	0.93	0.163964
218	French Frigate	FFS-00541	43005	23.8838	-166.25	1845963633	25.6	nSPC	OC	ANCH	Anampses chrysocephalus	2	7	N	Labridae	0.0226	2.793	1	0.0115988
218	French Frigate	FFS-00541	43005	23.8838	-166.25	1845963633	25.6	nSPC	OC	BOBI	Bodianus bilunulatus	1	20	I	Labridae	0.0146	3	1	0.0248971
218	French Frigate	FFS-00541	43005	23.8838	-166.25	1845963633	25.6	nSPC	OC	COGA	Coris gaimard	1	22	F	Labridae	0.0109	3	1	0.0137895
218	French Frigate	FFS-00541	43005	23.8838	-166.25	1845963633	25.6	nSPC	OC	HAOR	Halichoeres ornatissimus	1	7	N	Labridae	0.0133	3	1	0.000806954
218	French Frigate	FFS-00541	43005	23.8838	-166.25	1845963633	25.6	nSPC	OC	LAPH	Labroides phthirophagus	2	7	I	Labridae	0.0059	3.231	1	6.74784e-05
218	French Frigate	FFS-00541	43005	23.8838	-166.25	1845963633	25.6	nSPC	OC	PSEV	Pseudocheilinus evanidus	1	6	I	Labridae	0.0049	3.51	1	4.20629e-06
218	French Frigate	FFS-00541	43005	23.8838	-166.25	1845963633	25.6	nSPC	OC	PSOC	Pseudocheilinus octotaenia	1	6	N	Labridae	0.0138	3.1563	1	0.000384573
218	French Frigate	FFS-00541	43005	23.8838	-166.25	1845963633	25.6	nSPC	OC	STBA	Stethojulis balteata	1	6	I	Labridae	0.015	3	1	0.000729
218	French Frigate	FFS-00541	43005	23.8838	-166.25	1845963633	25.6	nSPC	OC	MOGR	Monotaxis grandoculis	1	10	I	Lethrinidae	0.02296	3.02223	0.89	0.00823673
218	French Frigate	FFS-00541	43005	23.8838	-166.25	1845963633	25.6	nSPC	OC	MABR	Malacanthus brevirostris	2	14	I	Malacanthidae	0.0049	3	1	0.000645658
218	French Frigate	FFS-00541	43005	23.8838	-166.25	1845963633	25.6	nSPC	OC	PEAS	Pervagor aspricaudus	1	6	I	Monacanthidae	0.025	2.946	1	0.00373908
218	French Frigate	FFS-00541	43005	23.8838	-166.25	1845963633	25.6	nSPC	OC	PAMU	Parupeneus multifasciatus	1	12	I	Mullidae	0.01136	3.21082	0.9	0.00118661
218	French Frigate	FFS-00541	43005	23.8838	-166.25	1845963633	25.6	nSPC	OC	PAMU	Parupeneus multifasciatus	1	10	I	Mullidae	0.01136	3.21082	0.9	0.000660801
218	French Frigate	FFS-00541	43005	23.8838	-166.25	1845963633	25.6	nSPC	OC	PAPL	Parupeneus pleurostigma	1	14	F	Mullidae	0.0119	3	1	0.00462408
218	French Frigate	FFS-00541	43005	23.8838	-166.25	1845963633	25.6	nSPC	OC	CELO	Centropyge loricula	1	5	I	Pomacanthidae	0.0314	2.7995	1	0.00560946
218	French Frigate	FFS-00541	43005	23.8838	-166.25	1845963633	25.6	nSPC	OC	CEPO	Centropyge potteri	3	4	I	Pomacanthidae	0.0745	2.577	1	0.132488
218	French Frigate	FFS-00541	43005	23.8838	-166.25	1845963633	25.6	nSPC	OC	CEPO	Centropyge potteri	3	5	I	Pomacanthidae	0.0745	2.577	1	0.235458
218	French Frigate	FFS-00541	43005	23.8838	-166.25	1845963633	25.6	nSPC	OC	CEPO	Centropyge potteri	1	6	I	Pomacanthidae	0.0745	2.577	1	0.125557
218	French Frigate	FFS-00541	43005	23.8838	-166.25	1845963633	25.6	nSPC	OC	CHHA	Chromis hanui	31	5	I	Pomacentridae	0.0229	3.175	0.89	0.021998
218	French Frigate	FFS-00541	43005	23.8838	-166.25	1845963633	25.6	nSPC	OC	CHHA	Chromis hanui	54	4	I	Pomacentridae	0.0229	3.175	0.89	0.018868
218	French Frigate	FFS-00541	43005	23.8838	-166.25	1845963633	25.6	nSPC	OC	CHVA	Chromis vanderbilti	2	3	I	Pomacentridae	0.0258	3	1	0.00092737
218	French Frigate	FFS-00541	43005	23.8838	-166.25	1845963633	25.6	nSPC	OC	CHVE	Chromis verater	1	6	T	Pomacentridae	0.0229	3.175	0.95	0.00155733
218	French Frigate	FFS-00541	43005	23.8838	-166.25	1845963633	25.6	nSPC	OC	CACA	Calotomus carolinus	1	22	N	Scaridae	0.0122	3.167	1	0.0155222
218	French Frigate	FFS-00541	43005	23.8838	-166.25	1845963633	25.6	nSPC	OC	CHSO	Chlorurus sordidus	1	16	F	Scaridae	0.02431	2.96931	1	0.060576
218	French Frigate	FFS-00541	43005	23.8838	-166.25	1845963633	25.6	nSPC	OC	SCDU	Scarus dubius	1	15	I	Scaridae	0.0222	2.971	0.97	0.0348242
218	French Frigate	FFS-00541	43005	23.8838	-166.25	1845963633	25.6	nSPC	OC	CAJA	Canthigaster jactator	1	5	I	Tetraodontidae	0.0424	2.822	1	0.012558
218	French Frigate	FFS-00541	43005	23.8838	-166.25	1845963622	25.8	nSPC-CCR	CCR	ACNF	Acanthurus nigrofuscus	1	9	I	Acanthuridae	0.02637	3.02837	0.91	0.00964493
218	French Frigate	FFS-00541	43005	23.8838	-166.25	1845963622	25.8	nSPC-CCR	CCR	ACOL	Acanthurus olivaceus	2	22	I	Acanthuridae	0.03839	3.055	0.86	0.753027
218	French Frigate	FFS-00541	43005	23.8838	-166.25	1845963622	25.8	nSPC-CCR	CCR	ACTH	Acanthurus thompsoni	1	8	I	Acanthuridae	0.0153	3	1	0.00183377
218	French Frigate	FFS-00541	43005	23.8838	-166.25	1845963622	25.8	nSPC-CCR	CCR	CTST	Ctenochaetus strigosus	2	9	I	Acanthuridae	0.022	3	1	0.0155248
218	French Frigate	FFS-00541	43005	23.8838	-166.25	1845963622	25.8	nSPC-CCR	CCR	CTST	Ctenochaetus strigosus	1	8	I	Acanthuridae	0.022	3	1	0.00545178
218	French Frigate	FFS-00541	43005	23.8838	-166.25	1845963622	25.8	nSPC-CCR	CCR	ZEFL	Zebrasoma flavescens	1	6	I	Acanthuridae	0.0148	3.16	1	0.000475319
218	French Frigate	FFS-00541	43005	23.8838	-166.25	1845963622	25.8	nSPC-CCR	CCR	APKA	Apogon kallopterus	1	8	I	Apogonidae	0.0101	3.31416	0.93	0.000188163
218	French Frigate	FFS-00541	43005	23.8838	-166.25	1845963622	25.8	nSPC-CCR	CCR	SUBU	Sufflamen bursa	2	5	I	Balistidae	0.0216	3	1	0.00251942
218	French Frigate	FFS-00541	43005	23.8838	-166.25	1845963622	25.8	nSPC-CCR	CCR	SUBU	Sufflamen bursa	1	15	I	Balistidae	0.0216	3	1	0.0340122
218	French Frigate	FFS-00541	43005	23.8838	-166.25	1845963622	25.8	nSPC-CCR	CCR	SUBU	Sufflamen bursa	2	13	I	Balistidae	0.0216	3	1	0.0442814
218	French Frigate	FFS-00541	43005	23.8838	-166.25	1845963622	25.8	nSPC-CCR	CCR	CASP	Caranx sp	1	4	I	Carangidae	0.01983	2.98605	0.89	0.000365071
218	French Frigate	FFS-00541	43005	23.8838	-166.25	1845963622	25.8	nSPC-CCR	CCR	CHFR	Chaetodon fremblii	1	7	T	Chaetodontidae	0.0296	2.9895	1	0.00904372
218	French Frigate	FFS-00541	43005	23.8838	-166.25	1845963622	25.8	nSPC-CCR	CCR	CHKL	Chaetodon kleinii	1	7	I	Chaetodontidae	0.0296	2.9895	1	0.00904372
218	French Frigate	FFS-00541	43005	23.8838	-166.25	1845963622	25.8	nSPC-CCR	CCR	CHMU	Chaetodon multicinctus	2	7	I	Chaetodontidae	0.045	2.814	1	0.0774954
218	French Frigate	FFS-00541	43005	23.8838	-166.25	1845963622	25.8	nSPC-CCR	CCR	FOFL	Forcipiger flavissimus	1	7	I	Chaetodontidae	0.0125	3	1	0.000669922
218	French Frigate	FFS-00541	43005	23.8838	-166.25	1845963622	25.8	nSPC-CCR	CCR	CIFA	Cirrhitops fasciatus	4	7	I	Cirrhitidae	0.017	3	1	0.00674064
218	French Frigate	FFS-00541	43005	23.8838	-166.25	1845963622	25.8	nSPC-CCR	CCR	PAAR	Paracirrhites arcatus	1	12	I	Cirrhitidae	0.0165	3.1253	1	0.00633677
218	French Frigate	FFS-00541	43005	23.8838	-166.25	1845963622	25.8	nSPC-CCR	CCR	SAPP	Sargocentron sp	6	10	I	Holocentridae	0.02192	3.04739	0.93	0.0471401
218	French Frigate	FFS-00541	43005	23.8838	-166.25	1845963622	25.8	nSPC-CCR	CCR	ANCH	Anampses chrysocephalus	2	7	I	Labridae	0.0226	2.793	1	0.0115988
218	French Frigate	FFS-00541	43005	23.8838	-166.25	1845963622	25.8	nSPC-CCR	CCR	ANCH	Anampses chrysocephalus	2	6	I	Labridae	0.0226	2.793	1	0.00754104
218	French Frigate	FFS-00541	43005	23.8838	-166.25	1845963622	25.8	nSPC-CCR	CCR	BOBI	Bodianus bilunulatus	1	34	N	Labridae	0.0146	3	1	0.122319
218	French Frigate	FFS-00541	43005	23.8838	-166.25	1845963622	25.8	nSPC-CCR	CCR	COGA	Coris gaimard	1	20	I	Labridae	0.0109	3	1	0.0103602
218	French Frigate	FFS-00541	43005	23.8838	-166.25	1845963622	25.8	nSPC-CCR	CCR	COVE	Coris venusta	1	12	T	Labridae	0.0065	3.254	1	0.000248242
218	French Frigate	FFS-00541	43005	23.8838	-166.25	1845963622	25.8	nSPC-CCR	CCR	GOVA	Gomphosus varius	1	12	F	Labridae	0.02437	2.70269	1	0.0360465
218	French Frigate	FFS-00541	43005	23.8838	-166.25	1845963622	25.8	nSPC-CCR	CCR	HAOR	Halichoeres ornatissimus	1	10	I	Labridae	0.0133	3	1	0.00235264
218	French Frigate	FFS-00541	43005	23.8838	-166.25	1845963622	25.8	nSPC-CCR	CCR	HAOR	Halichoeres ornatissimus	1	7	I	Labridae	0.0133	3	1	0.000806954
218	French Frigate	FFS-00541	43005	23.8838	-166.25	1845963622	25.8	nSPC-CCR	CCR	HAOR	Halichoeres ornatissimus	1	8	I	Labridae	0.0133	3	1	0.00120455
218	French Frigate	FFS-00541	43005	23.8838	-166.25	1845963622	25.8	nSPC-CCR	CCR	LAPH	Labroides phthirophagus	2	6	I	Labridae	0.0059	3.231	1	4.10071e-05
218	French Frigate	FFS-00541	43005	23.8838	-166.25	1845963622	25.8	nSPC-CCR	CCR	MAGE	Macropharyngodon geoffroy	1	7	I	Labridae	0.0107	3.178	1	0.000264913
218	French Frigate	FFS-00541	43005	23.8838	-166.25	1845963622	25.8	nSPC-CCR	CCR	PSEV	Pseudocheilinus evanidus	1	7	I	Labridae	0.0049	3.51	1	7.22574e-06
218	French Frigate	FFS-00541	43005	23.8838	-166.25	1845963622	25.8	nSPC-CCR	CCR	PSEV	Pseudocheilinus evanidus	2	6	I	Labridae	0.0049	3.51	1	8.41258e-06
218	French Frigate	FFS-00541	43005	23.8838	-166.25	1845963622	25.8	nSPC-CCR	CCR	PSEV	Pseudocheilinus evanidus	4	5	I	Labridae	0.0049	3.51	1	8.87223e-06
218	French Frigate	FFS-00541	43005	23.8838	-166.25	1845963622	25.8	nSPC-CCR	CCR	PSOC	Pseudocheilinus octotaenia	2	7	I	Labridae	0.0138	3.1563	1	0.00125116
218	French Frigate	FFS-00541	43005	23.8838	-166.25	1845963622	25.8	nSPC-CCR	CCR	PSTE	Pseudocheilinus tetrataenia	1	4	I	Labridae	0.0138	3.1563	1	0.00010695
218	French Frigate	FFS-00541	43005	23.8838	-166.25	1845963622	25.8	nSPC-CCR	CCR	STBA	Stethojulis balteata	1	7	I	Labridae	0.015	3	1	0.00115762
218	French Frigate	FFS-00541	43005	23.8838	-166.25	1845963622	25.8	nSPC-CCR	CCR	THDU	Thalassoma duperrey	1	6	I	Labridae	0.0123	3.097	0.9	0.000225247
218	French Frigate	FFS-00541	43005	23.8838	-166.25	1845963622	25.8	nSPC-CCR	CCR	THDU	Thalassoma duperrey	1	10	I	Labridae	0.0123	3.097	0.9	0.00109578
218	French Frigate	FFS-00541	43005	23.8838	-166.25	1845963622	25.8	nSPC-CCR	CCR	THDU	Thalassoma duperrey	1	5	I	Labridae	0.0123	3.097	0.9	0.000128066
218	French Frigate	FFS-00541	43005	23.8838	-166.25	1845963622	25.8	nSPC-CCR	CCR	MOGR	Monotaxis grandoculis	1	5	I	Lethrinidae	0.02296	3.02223	0.89	0.00101385
218	French Frigate	FFS-00541	43005	23.8838	-166.25	1845963622	25.8	nSPC-CCR	CCR	PEAS	Pervagor aspricaudus	3	5	I	Monacanthidae	0.025	2.946	1	0.00655569
218	French Frigate	FFS-00541	43005	23.8838	-166.25	1845963622	25.8	nSPC-CCR	CCR	PAMU	Parupeneus multifasciatus	1	10	I	Mullidae	0.01136	3.21082	0.9	0.000660801
218	French Frigate	FFS-00541	43005	23.8838	-166.25	1845963622	25.8	nSPC-CCR	CCR	PAPL	Parupeneus pleurostigma	2	11	F	Mullidae	0.0119	3	1	0.00448589
218	French Frigate	FFS-00541	43005	23.8838	-166.25	1845963622	25.8	nSPC-CCR	CCR	GYFL	Gymnothorax flavimarginatus	1	65	I	Muraenidae	0.0004	3.35	1	4.8996e-06
218	French Frigate	FFS-00541	43005	23.8838	-166.25	1845963622	25.8	nSPC-CCR	CCR	CEFI	Centropyge fisheri	2	5	I	Pomacanthidae	0.0745	2.577	1	0.156972
218	French Frigate	FFS-00541	43005	23.8838	-166.25	1845963622	25.8	nSPC-CCR	CCR	CELO	Centropyge loricula	1	5	I	Pomacanthidae	0.0314	2.7995	1	0.00560946
218	French Frigate	FFS-00541	43005	23.8838	-166.25	1845963622	25.8	nSPC-CCR	CCR	CEPO	Centropyge potteri	10	5	I	Pomacanthidae	0.0745	2.577	1	0.78486
218	French Frigate	FFS-00541	43005	23.8838	-166.25	1845963622	25.8	nSPC-CCR	CCR	CEPO	Centropyge potteri	10	4	I	Pomacanthidae	0.0745	2.577	1	0.441627
218	French Frigate	FFS-00541	43005	23.8838	-166.25	1845963622	25.8	nSPC-CCR	CCR	CEPO	Centropyge potteri	7	6	I	Pomacanthidae	0.0745	2.577	1	0.878902
218	French Frigate	FFS-00541	43005	23.8838	-166.25	1845963622	25.8	nSPC-CCR	CCR	CHHA	Chromis hanui	15	4	I	Pomacentridae	0.0229	3.175	0.89	0.0052411
218	French Frigate	FFS-00541	43005	23.8838	-166.25	1845963622	25.8	nSPC-CCR	CCR	CHHA	Chromis hanui	20	5	I	Pomacentridae	0.0229	3.175	0.89	0.0141922
218	French Frigate	FFS-00541	43005	23.8838	-166.25	1845963622	25.8	nSPC-CCR	CCR	CHVA	Chromis vanderbilti	2	5	I	Pomacentridae	0.0258	3	1	0.00429338
218	French Frigate	FFS-00541	43005	23.8838	-166.25	1845963622	25.8	nSPC-CCR	CCR	CHVE	Chromis verater	1	6	I	Pomacentridae	0.0229	3.175	0.95	0.00155733
218	French Frigate	FFS-00541	43005	23.8838	-166.25	1845963622	25.8	nSPC-CCR	CCR	DAAL	Dascyllus albisella	1	6	I	Pomacentridae	0.0462	2.911	1	0.0238765
218	French Frigate	FFS-00541	43005	23.8838	-166.25	1845963622	25.8	nSPC-CCR	CCR	CACA	Calotomus carolinus	1	17	I	Scaridae	0.0122	3.167	1	0.00686015
218	French Frigate	FFS-00541	43005	23.8838	-166.25	1845963622	25.8	nSPC-CCR	CCR	SCDU	Scarus dubius	1	12	I	Scaridae	0.0222	2.971	0.97	0.0179457
218	French Frigate	FFS-00541	43005	23.8838	-166.25	1845963622	25.8	nSPC-CCR	CCR	SCDU	Scarus dubius	1	18	I	Scaridae	0.0222	2.971	0.97	0.0598588
218	French Frigate	FFS-00541	43005	23.8838	-166.25	1845963622	25.8	nSPC-CCR	CCR	CAJA	Canthigaster jactator	1	5	I	Tetraodontidae	0.0424	2.822	1	0.012558
218	French Frigate	FFS-00541	43005	23.8838	-166.25	1845963634	25	nSPC-CCR	CCR	ACDU	Acanthurus dussumieri	1	32	F	Acanthuridae	0.04256	2.86826	0.93	1.96962
218	French Frigate	FFS-00541	43005	23.8838	-166.25	1845963634	25	nSPC-CCR	CCR	ACOL	Acanthurus olivaceus	4	26	I	Acanthuridae	0.03839	3.055	0.86	2.5089
218	French Frigate	FFS-00541	43005	23.8838	-166.25	1845963634	25	nSPC-CCR	CCR	ACOL	Acanthurus olivaceus	2	6	I	Acanthuridae	0.03839	3.055	0.86	0.014222
218	French Frigate	FFS-00541	43005	23.8838	-166.25	1845963634	25	nSPC-CCR	CCR	ACOL	Acanthurus olivaceus	1	28	I	Acanthuridae	0.03839	3.055	0.86	0.786587
218	French Frigate	FFS-00541	43005	23.8838	-166.25	1845963634	25	nSPC-CCR	CCR	NALI	Naso lituratus	1	26	T	Acanthuridae	0.0085	3.25	0.97	0.00670321
218	French Frigate	FFS-00541	43005	23.8838	-166.25	1845963634	25	nSPC-CCR	CCR	MEVI	Melichthys vidua	1	26	I	Balistidae	0.0058	3.554	1	0.00120237
218	French Frigate	FFS-00541	43005	23.8838	-166.25	1845963634	25	nSPC-CCR	CCR	SUBU	Sufflamen bursa	1	15	I	Balistidae	0.0216	3	1	0.0340122
218	French Frigate	FFS-00541	43005	23.8838	-166.25	1845963634	25	nSPC-CCR	CCR	CAOR	Carangoides orthogrammus	1	38	T	Carangidae	0.01559	3.02562	0.89	0.144191
218	French Frigate	FFS-00541	43005	23.8838	-166.25	1845963634	25	nSPC-CCR	CCR	CHKL	Chaetodon kleinii	2	8	I	Chaetodontidae	0.0296	2.9895	1	0.0269615
218	French Frigate	FFS-00541	43005	23.8838	-166.25	1845963634	25	nSPC-CCR	CCR	CHMU	Chaetodon multicinctus	1	5	I	Chaetodontidae	0.045	2.814	1	0.0150329
218	French Frigate	FFS-00541	43005	23.8838	-166.25	1845963634	25	nSPC-CCR	CCR	FOFL	Forcipiger flavissimus	1	13	N	Chaetodontidae	0.0125	3	1	0.00429102
218	French Frigate	FFS-00541	43005	23.8838	-166.25	1845963634	25	nSPC-CCR	CCR	CIFA	Cirrhitops fasciatus	1	5	I	Cirrhitidae	0.017	3	1	0.000614125
218	French Frigate	FFS-00541	43005	23.8838	-166.25	1845963634	25	nSPC-CCR	CCR	FICO	Fistularia commersonii	1	20	N	Fistulariidae	0.0005	3.048	1	8.01678e-07
218	French Frigate	FFS-00541	43005	23.8838	-166.25	1845963634	25	nSPC-CCR	CCR	BOBI	Bodianus bilunulatus	1	18	N	Labridae	0.0146	3	1	0.01815
218	French Frigate	FFS-00541	43005	23.8838	-166.25	1845963634	25	nSPC-CCR	CCR	COVE	Coris venusta	1	13	I	Labridae	0.0065	3.254	1	0.000322101
218	French Frigate	FFS-00541	43005	23.8838	-166.25	1845963634	25	nSPC-CCR	CCR	COVE	Coris venusta	1	15	T	Labridae	0.0065	3.254	1	0.000513122
218	French Frigate	FFS-00541	43005	23.8838	-166.25	1845963634	25	nSPC-CCR	CCR	OXBI	Oxycheilinus bimaculatus	1	5	I	Labridae	0.093	2.168	1	0.190124
218	French Frigate	FFS-00541	43005	23.8838	-166.25	1845963634	25	nSPC-CCR	CCR	PSEV	Pseudocheilinus evanidus	1	5	N	Labridae	0.0049	3.51	1	2.21806e-06
218	French Frigate	FFS-00541	43005	23.8838	-166.25	1845963634	25	nSPC-CCR	CCR	STBA	Stethojulis balteata	1	6	I	Labridae	0.015	3	1	0.000729
218	French Frigate	FFS-00541	43005	23.8838	-166.25	1845963634	25	nSPC-CCR	CCR	THDU	Thalassoma duperrey	1	8	I	Labridae	0.0123	3.097	0.9	0.000549028
218	French Frigate	FFS-00541	43005	23.8838	-166.25	1845963634	25	nSPC-CCR	CCR	THDU	Thalassoma duperrey	3	4	I	Labridae	0.0123	3.097	0.9	0.000192498
218	French Frigate	FFS-00541	43005	23.8838	-166.25	1845963634	25	nSPC-CCR	CCR	THDU	Thalassoma duperrey	2	5	I	Labridae	0.0123	3.097	0.9	0.000256133
218	French Frigate	FFS-00541	43005	23.8838	-166.25	1845963634	25	nSPC-CCR	CCR	THDU	Thalassoma duperrey	1	12	I	Labridae	0.0123	3.097	0.9	0.0019273
218	French Frigate	FFS-00541	43005	23.8838	-166.25	1845963634	25	nSPC-CCR	CCR	APVI	Aprion virescens	1	40	T	Lutjanidae	0.02297	2.88627	0.9	0.5778
218	French Frigate	FFS-00541	43005	23.8838	-166.25	1845963634	25	nSPC-CCR	CCR	APVI	Aprion virescens	1	45	T	Lutjanidae	0.02297	2.88627	0.9	0.811741
218	French Frigate	FFS-00541	43005	23.8838	-166.25	1845963634	25	nSPC-CCR	CCR	PAPL	Parupeneus pleurostigma	1	10	T	Mullidae	0.0119	3	1	0.00168516
218	French Frigate	FFS-00541	43005	23.8838	-166.25	1845963634	25	nSPC-CCR	CCR	CEPO	Centropyge potteri	2	6	I	Pomacanthidae	0.0745	2.577	1	0.251115
218	French Frigate	FFS-00541	43005	23.8838	-166.25	1845963634	25	nSPC-CCR	CCR	CEPO	Centropyge potteri	2	4	I	Pomacanthidae	0.0745	2.577	1	0.0883253
218	French Frigate	FFS-00541	43005	23.8838	-166.25	1845963634	25	nSPC-CCR	CCR	CHHA	Chromis hanui	2	4	I	Pomacentridae	0.0229	3.175	0.89	0.000698814
218	French Frigate	FFS-00541	43005	23.8838	-166.25	1845963634	25	nSPC-CCR	CCR	CHVA	Chromis vanderbilti	1	5	I	Pomacentridae	0.0258	3	1	0.00214669
218	French Frigate	FFS-00541	43005	23.8838	-166.25	1845963634	25	nSPC-CCR	CCR	CAJA	Canthigaster jactator	1	5	I	Tetraodontidae	0.0424	2.822	1	0.012558
218	French Frigate	FFS-00541	43005	23.8838	-166.25	1845963634	25	nSPC-CCR	CCR	ZACO	Zanclus cornutus	1	14	P	Zanclidae	0.0147	3.36991	0.96	0
31	French Frigate	FFS-00546	42987	23.8317	-166.321	1845963314	24.8	nSPC	OC	ACBL	Acanthurus blochii	2	32	T	Acanthuridae	0.02506	3.03193	0.93	0.821873
31	French Frigate	FFS-00546	42987	23.8317	-166.321	1845963314	24.8	nSPC	OC	ACNF	Acanthurus nigrofuscus	1	12	I	Acanthuridae	0.02637	3.02837	0.91	0.0230494
31	French Frigate	FFS-00546	42987	23.8317	-166.321	1845963314	24.8	nSPC	OC	ACNR	Acanthurus nigroris	1	13	I	Acanthuridae	0.021	2.9435	1	0.021895
31	French Frigate	FFS-00546	42987	23.8317	-166.321	1845963314	24.8	nSPC	OC	ACOL	Acanthurus olivaceus	1	17	F	Acanthuridae	0.03839	3.055	0.86	0.171278
31	French Frigate	FFS-00546	42987	23.8317	-166.321	1845963314	24.8	nSPC	OC	ACTR	Acanthurus triostegus	1	16	T	Acanthuridae	0.08306	2.56968	0.87	1.45201
31	French Frigate	FFS-00546	42987	23.8317	-166.321	1845963314	24.8	nSPC	OC	CTST	Ctenochaetus strigosus	1	10	I	Acanthuridae	0.022	3	1	0.010648
31	French Frigate	FFS-00546	42987	23.8317	-166.321	1845963314	24.8	nSPC	OC	CTST	Ctenochaetus strigosus	2	11	I	Acanthuridae	0.022	3	1	0.028345
31	French Frigate	FFS-00546	42987	23.8317	-166.321	1845963314	24.8	nSPC	OC	CTST	Ctenochaetus strigosus	3	12	I	Acanthuridae	0.022	3	1	0.0551992
31	French Frigate	FFS-00546	42987	23.8317	-166.321	1845963314	24.8	nSPC	OC	SUBU	Sufflamen bursa	1	16	I	Balistidae	0.0216	3	1	0.0412782
31	French Frigate	FFS-00546	42987	23.8317	-166.321	1845963314	24.8	nSPC	OC	SUFR	Sufflamen fraenatum	1	30	I	Balistidae	0.0288132	3.03483	1	0.642589
31	French Frigate	FFS-00546	42987	23.8317	-166.321	1845963314	24.8	nSPC	OC	CHFR	Chaetodon fremblii	2	10	I	Chaetodontidae	0.0296	2.9895	1	0.0525359
31	French Frigate	FFS-00546	42987	23.8317	-166.321	1845963314	24.8	nSPC	OC	CHMI	Chaetodon miliaris	6	11	I	Chaetodontidae	0.0296	2.9895	1	0.209566
31	French Frigate	FFS-00546	42987	23.8317	-166.321	1845963314	24.8	nSPC	OC	CHOR	Chaetodon ornatissimus	2	17	F	Chaetodontidae	0.0296	2.9895	1	0.256675
31	French Frigate	FFS-00546	42987	23.8317	-166.321	1845963314	24.8	nSPC	OC	CHTR	Chaetodon trifascialis	1	15	I	Chaetodontidae	0.02578	2.96908	1	0.0595499
31	French Frigate	FFS-00546	42987	23.8317	-166.321	1845963314	24.8	nSPC	OC	CHTR	Chaetodon trifascialis	1	10	I	Chaetodontidae	0.02578	2.96908	1	0.017867
31	French Frigate	FFS-00546	42987	23.8317	-166.321	1845963314	24.8	nSPC	OC	FOFL	Forcipiger flavissimus	2	10	I	Chaetodontidae	0.0125	3	1	0.00390625
31	French Frigate	FFS-00546	42987	23.8317	-166.321	1845963314	24.8	nSPC	OC	BOBI	Bodianus bilunulatus	1	40	N	Labridae	0.0146	3	1	0.199177
31	French Frigate	FFS-00546	42987	23.8317	-166.321	1845963314	24.8	nSPC	OC	EPIN	Epibulus insidiator	1	22	I	Labridae	0.01614	3.08102	0.93	0.0329186
31	French Frigate	FFS-00546	42987	23.8317	-166.321	1845963314	24.8	nSPC	OC	EPIN	Epibulus insidiator	1	15	I	Labridae	0.01614	3.08102	0.93	0.0101151
31	French Frigate	FFS-00546	42987	23.8317	-166.321	1845963314	24.8	nSPC	OC	EPIN	Epibulus insidiator	1	10	I	Labridae	0.01614	3.08102	0.93	0.00290022
31	French Frigate	FFS-00546	42987	23.8317	-166.321	1845963314	24.8	nSPC	OC	LAPH	Labroides phthirophagus	1	7	I	Labridae	0.0059	3.231	1	3.37392e-05
31	French Frigate	FFS-00546	42987	23.8317	-166.321	1845963314	24.8	nSPC	OC	MAGE	Macropharyngodon geoffroy	1	15	I	Labridae	0.0107	3.178	1	0.00298538
31	French Frigate	FFS-00546	42987	23.8317	-166.321	1845963314	24.8	nSPC	OC	OXUN	Oxycheilinus unifasciatus	1	40	F	Labridae	0.01689	3	1	0.308368
31	French Frigate	FFS-00546	42987	23.8317	-166.321	1845963314	24.8	nSPC	OC	PSCE	Pseudojuloides cerasinus	1	12	I	Labridae	0.0107	3.178	1	0.00146899
31	French Frigate	FFS-00546	42987	23.8317	-166.321	1845963314	24.8	nSPC	OC	PSEV	Pseudocheilinus evanidus	1	7	I	Labridae	0.0049	3.51	1	7.22574e-06
31	French Frigate	FFS-00546	42987	23.8317	-166.321	1845963314	24.8	nSPC	OC	PSOC	Pseudocheilinus octotaenia	1	9	I	Labridae	0.0138	3.1563	1	0.00138285
31	French Frigate	FFS-00546	42987	23.8317	-166.321	1845963314	24.8	nSPC	OC	STBA	Stethojulis balteata	1	12	I	Labridae	0.015	3	1	0.005832
31	French Frigate	FFS-00546	42987	23.8317	-166.321	1845963314	24.8	nSPC	OC	THDU	Thalassoma duperrey	1	11	I	Labridae	0.0123	3.097	0.9	0.00147204
31	French Frigate	FFS-00546	42987	23.8317	-166.321	1845963314	24.8	nSPC	OC	THDU	Thalassoma duperrey	1	15	I	Labridae	0.0123	3.097	0.9	0.00384662
31	French Frigate	FFS-00546	42987	23.8317	-166.321	1845963314	24.8	nSPC	OC	PACY	Parupeneus cyclostomus	1	10	N	Mullidae	0.0124	3	1	0.00190662
31	French Frigate	FFS-00546	42987	23.8317	-166.321	1845963314	24.8	nSPC	OC	PAMU	Parupeneus multifasciatus	1	15	N	Mullidae	0.01136	3.21082	0.9	0.00242923
31	French Frigate	FFS-00546	42987	23.8317	-166.321	1845963314	24.8	nSPC	OC	PAPL	Parupeneus pleurostigma	3	16	T	Mullidae	0.0119	3	1	0.0207072
31	French Frigate	FFS-00546	42987	23.8317	-166.321	1845963314	24.8	nSPC	OC	OSME	Ostracion meleagris	1	6	I	Ostraciidae	0.1141	2.5537	1	0.379975
31	French Frigate	FFS-00546	42987	23.8317	-166.321	1845963314	24.8	nSPC	OC	CEPO	Centropyge potteri	3	6	I	Pomacanthidae	0.0745	2.577	1	0.376672
31	French Frigate	FFS-00546	42987	23.8317	-166.321	1845963314	24.8	nSPC	OC	CEPO	Centropyge potteri	3	7	I	Pomacanthidae	0.0745	2.577	1	0.560384
31	French Frigate	FFS-00546	42987	23.8317	-166.321	1845963314	24.8	nSPC	OC	CHHA	Chromis hanui	5	5	I	Pomacentridae	0.0229	3.175	0.89	0.00354806
31	French Frigate	FFS-00546	42987	23.8317	-166.321	1845963314	24.8	nSPC	OC	CHHA	Chromis hanui	3	4	I	Pomacentridae	0.0229	3.175	0.89	0.00104822
31	French Frigate	FFS-00546	42987	23.8317	-166.321	1845963314	24.8	nSPC	OC	CACA	Calotomus carolinus	1	26	T	Scaridae	0.0122	3.167	1	0.0263465
31	French Frigate	FFS-00546	42987	23.8317	-166.321	1845963314	24.8	nSPC	OC	CHSO	Chlorurus sordidus	1	19	I	Scaridae	0.02431	2.96931	1	0.100905
31	French Frigate	FFS-00546	42987	23.8317	-166.321	1845963314	24.8	nSPC	OC	CHSO	Chlorurus sordidus	1	18	I	Scaridae	0.02431	2.96931	1	0.0859386
31	French Frigate	FFS-00546	42987	23.8317	-166.321	1845963314	24.8	nSPC	OC	CHSO	Chlorurus sordidus	1	16	I	Scaridae	0.02431	2.96931	1	0.060576
31	French Frigate	FFS-00546	42987	23.8317	-166.321	1845963314	24.8	nSPC	OC	SCDU	Scarus dubius	1	12	I	Scaridae	0.0222	2.971	0.97	0.0179457
31	French Frigate	FFS-00546	42987	23.8317	-166.321	1845963314	24.8	nSPC	OC	SCDU	Scarus dubius	1	11	I	Scaridae	0.0222	2.971	0.97	0.0138577
31	French Frigate	FFS-00546	42987	23.8317	-166.321	1845963314	24.8	nSPC	OC	SCDU	Scarus dubius	1	13	I	Scaridae	0.0222	2.971	0.97	0.0227635
31	French Frigate	FFS-00546	42987	23.8317	-166.321	1845963314	24.8	nSPC	OC	CAJA	Canthigaster jactator	1	5	I	Tetraodontidae	0.0424	2.822	1	0.012558
31	French Frigate	FFS-00546	42987	23.8317	-166.321	1845963314	24.8	nSPC	OC	ZACO	Zanclus cornutus	2	14	N	Zanclidae	0.0147	3.36991	0.96	0.00846561
31	French Frigate	FFS-00546	42987	23.8317	-166.321	1845963317	24	nSPC	OC	ACBL	Acanthurus blochii	2	30	T	Acanthuridae	0.02506	3.03193	0.93	0.675808
31	French Frigate	FFS-00546	42987	23.8317	-166.321	1845963317	24	nSPC	OC	CTST	Ctenochaetus strigosus	2	12	I	Acanthuridae	0.022	3	1	0.0367995
31	French Frigate	FFS-00546	42987	23.8317	-166.321	1845963317	24	nSPC	OC	CTST	Ctenochaetus strigosus	3	10	I	Acanthuridae	0.022	3	1	0.031944
31	French Frigate	FFS-00546	42987	23.8317	-166.321	1845963317	24	nSPC	OC	CTST	Ctenochaetus strigosus	1	8	I	Acanthuridae	0.022	3	1	0.00545178
31	French Frigate	FFS-00546	42987	23.8317	-166.321	1845963317	24	nSPC	OC	ZEFL	Zebrasoma flavescens	1	7	I	Acanthuridae	0.0148	3.16	1	0.000773636
31	French Frigate	FFS-00546	42987	23.8317	-166.321	1845963317	24	nSPC	OC	SUBU	Sufflamen bursa	1	15	I	Balistidae	0.0216	3	1	0.0340122
31	French Frigate	FFS-00546	42987	23.8317	-166.321	1845963317	24	nSPC	OC	CHMU	Chaetodon multicinctus	2	10	I	Chaetodontidae	0.045	2.814	1	0.211432
31	French Frigate	FFS-00546	42987	23.8317	-166.321	1845963317	24	nSPC	OC	CHMU	Chaetodon multicinctus	2	12	I	Chaetodontidae	0.045	2.814	1	0.353172
31	French Frigate	FFS-00546	42987	23.8317	-166.321	1845963317	24	nSPC	OC	CHMU	Chaetodon multicinctus	3	8	I	Chaetodontidae	0.045	2.814	1	0.169261
31	French Frigate	FFS-00546	42987	23.8317	-166.321	1845963317	24	nSPC	OC	CHTR	Chaetodon trifascialis	1	7	I	Chaetodontidae	0.02578	2.96908	1	0.00619634
31	French Frigate	FFS-00546	42987	23.8317	-166.321	1845963317	24	nSPC	OC	CHTR	Chaetodon trifascialis	2	10	I	Chaetodontidae	0.02578	2.96908	1	0.035734
31	French Frigate	FFS-00546	42987	23.8317	-166.321	1845963317	24	nSPC	OC	CHTR	Chaetodon trifascialis	1	12	I	Chaetodontidae	0.02578	2.96908	1	0.0307006
31	French Frigate	FFS-00546	42987	23.8317	-166.321	1845963317	24	nSPC	OC	FOFL	Forcipiger flavissimus	1	12	I	Chaetodontidae	0.0125	3	1	0.003375
31	French Frigate	FFS-00546	42987	23.8317	-166.321	1845963317	24	nSPC	OC	BOBI	Bodianus bilunulatus	1	25	N	Labridae	0.0146	3	1	0.0486271
31	French Frigate	FFS-00546	42987	23.8317	-166.321	1845963317	24	nSPC	OC	EPIN	Epibulus insidiator	1	18	I	Labridae	0.01614	3.08102	0.93	0.017739
31	French Frigate	FFS-00546	42987	23.8317	-166.321	1845963317	24	nSPC	OC	OXUN	Oxycheilinus unifasciatus	1	25	I	Labridae	0.01689	3	1	0.0752851
31	French Frigate	FFS-00546	42987	23.8317	-166.321	1845963317	24	nSPC	OC	OXUN	Oxycheilinus unifasciatus	1	22	I	Labridae	0.01689	3	1	0.0513047
31	French Frigate	FFS-00546	42987	23.8317	-166.321	1845963317	24	nSPC	OC	PSCE	Pseudojuloides cerasinus	1	9	I	Labridae	0.0107	3.178	1	0.000588795
31	French Frigate	FFS-00546	42987	23.8317	-166.321	1845963317	24	nSPC	OC	PSCE	Pseudojuloides cerasinus	1	7	I	Labridae	0.0107	3.178	1	0.000264913
31	French Frigate	FFS-00546	42987	23.8317	-166.321	1845963317	24	nSPC	OC	PSEV	Pseudocheilinus evanidus	1	7	I	Labridae	0.0049	3.51	1	7.22574e-06
31	French Frigate	FFS-00546	42987	23.8317	-166.321	1845963317	24	nSPC	OC	PAMU	Parupeneus multifasciatus	1	10	I	Mullidae	0.01136	3.21082	0.9	0.000660801
31	French Frigate	FFS-00546	42987	23.8317	-166.321	1845963317	24	nSPC	OC	PAMU	Parupeneus multifasciatus	1	11	I	Mullidae	0.01136	3.21082	0.9	0.000897378
31	French Frigate	FFS-00546	42987	23.8317	-166.321	1845963317	24	nSPC	OC	CEPO	Centropyge potteri	2	5	I	Pomacanthidae	0.0745	2.577	1	0.156972
31	French Frigate	FFS-00546	42987	23.8317	-166.321	1845963317	24	nSPC	OC	CEPO	Centropyge potteri	1	8	I	Pomacanthidae	0.0745	2.577	1	0.263518
31	French Frigate	FFS-00546	42987	23.8317	-166.321	1845963317	24	nSPC	OC	CEPO	Centropyge potteri	2	8	I	Pomacanthidae	0.0745	2.577	1	0.527035
31	French Frigate	FFS-00546	42987	23.8317	-166.321	1845963317	24	nSPC	OC	CHHA	Chromis hanui	2	5	I	Pomacentridae	0.0229	3.175	0.89	0.00141922
31	French Frigate	FFS-00546	42987	23.8317	-166.321	1845963317	24	nSPC	OC	CHSO	Chlorurus sordidus	1	17	I	Scaridae	0.02431	2.96931	1	0.0725236
31	French Frigate	FFS-00546	42987	23.8317	-166.321	1845963317	24	nSPC	OC	SCPS	Scarus psittacus	2	18	I	Scaridae	0.01045	3.31871	0.97	0.00706376
31	French Frigate	FFS-00546	42987	23.8317	-166.321	1845963317	24	nSPC	OC	SCPS	Scarus psittacus	1	10	I	Scaridae	0.01045	3.31871	0.97	0.000502147
31	French Frigate	FFS-00546	42987	23.8317	-166.321	1845963317	24	nSPC	OC	SCPS	Scarus psittacus	2	8	I	Scaridae	0.01045	3.31871	0.97	0.0004789
31	French Frigate	FFS-00546	42987	23.8317	-166.321	1845963317	24	nSPC	OC	CAJA	Canthigaster jactator	1	5	I	Tetraodontidae	0.0424	2.822	1	0.012558
29	French Frigate	FFS-00546	42987	23.8317	-166.321	1845963312	24.8	nSPC-CCR	CCR	ACDU	Acanthurus dussumieri	2	40	F	Acanthuridae	0.04256	2.86826	0.93	7.47095
29	French Frigate	FFS-00546	42987	23.8317	-166.321	1845963312	24.8	nSPC-CCR	CCR	ACNF	Acanthurus nigrofuscus	2	5	I	Acanthuridae	0.02637	3.02837	0.91	0.00325289
29	French Frigate	FFS-00546	42987	23.8317	-166.321	1845963312	24.8	nSPC-CCR	CCR	ACNF	Acanthurus nigrofuscus	1	8	I	Acanthuridae	0.02637	3.02837	0.91	0.00675134
29	French Frigate	FFS-00546	42987	23.8317	-166.321	1845963312	24.8	nSPC-CCR	CCR	ACNF	Acanthurus nigrofuscus	1	6	I	Acanthuridae	0.02637	3.02837	0.91	0.00282507
29	French Frigate	FFS-00546	42987	23.8317	-166.321	1845963312	24.8	nSPC-CCR	CCR	ACTR	Acanthurus triostegus	1	15	F	Acanthuridae	0.08306	2.56968	0.87	1.23011
29	French Frigate	FFS-00546	42987	23.8317	-166.321	1845963312	24.8	nSPC-CCR	CCR	ACTR	Acanthurus triostegus	1	16	F	Acanthuridae	0.08306	2.56968	0.87	1.45201
29	French Frigate	FFS-00546	42987	23.8317	-166.321	1845963312	24.8	nSPC-CCR	CCR	CTST	Ctenochaetus strigosus	4	15	I	Acanthuridae	0.022	3	1	0.143748
29	French Frigate	FFS-00546	42987	23.8317	-166.321	1845963312	24.8	nSPC-CCR	CCR	CTST	Ctenochaetus strigosus	2	12	I	Acanthuridae	0.022	3	1	0.0367995
29	French Frigate	FFS-00546	42987	23.8317	-166.321	1845963312	24.8	nSPC-CCR	CCR	CTST	Ctenochaetus strigosus	4	8	I	Acanthuridae	0.022	3	1	0.0218071
29	French Frigate	FFS-00546	42987	23.8317	-166.321	1845963312	24.8	nSPC-CCR	CCR	CTST	Ctenochaetus strigosus	4	10	I	Acanthuridae	0.022	3	1	0.042592
29	French Frigate	FFS-00546	42987	23.8317	-166.321	1845963312	24.8	nSPC-CCR	CCR	ZEFL	Zebrasoma flavescens	1	8	I	Acanthuridae	0.0148	3.16	1	0.00117975
29	French Frigate	FFS-00546	42987	23.8317	-166.321	1845963312	24.8	nSPC-CCR	CCR	ZEFL	Zebrasoma flavescens	1	4	I	Acanthuridae	0.0148	3.16	1	0.000131989
29	French Frigate	FFS-00546	42987	23.8317	-166.321	1845963312	24.8	nSPC-CCR	CCR	MEVI	Melichthys vidua	1	25	I	Balistidae	0.0058	3.554	1	0.00104593
29	French Frigate	FFS-00546	42987	23.8317	-166.321	1845963312	24.8	nSPC-CCR	CCR	SUBU	Sufflamen bursa	2	15	I	Balistidae	0.0216	3	1	0.0680244
29	French Frigate	FFS-00546	42987	23.8317	-166.321	1845963312	24.8	nSPC-CCR	CCR	SUFR	Sufflamen fraenatum	1	28	T	Balistidae	0.0288132	3.03483	1	0.521195
29	French Frigate	FFS-00546	42987	23.8317	-166.321	1845963312	24.8	nSPC-CCR	CCR	DEMA	Decapterus macarellus	7	16	T	Carangidae	0.0078	3.14	1	0.0101674
29	French Frigate	FFS-00546	42987	23.8317	-166.321	1845963312	24.8	nSPC-CCR	CCR	CHFR	Chaetodon fremblii	1	10	F	Chaetodontidae	0.0296	2.9895	1	0.026268
29	French Frigate	FFS-00546	42987	23.8317	-166.321	1845963312	24.8	nSPC-CCR	CCR	CHMU	Chaetodon multicinctus	4	11	I	Chaetodontidae	0.045	2.814	1	0.552941
29	French Frigate	FFS-00546	42987	23.8317	-166.321	1845963312	24.8	nSPC-CCR	CCR	CHOR	Chaetodon ornatissimus	1	19	F	Chaetodontidae	0.0296	2.9895	1	0.178962
29	French Frigate	FFS-00546	42987	23.8317	-166.321	1845963312	24.8	nSPC-CCR	CCR	CHTR	Chaetodon trifascialis	1	12	I	Chaetodontidae	0.02578	2.96908	1	0.0307006
29	French Frigate	FFS-00546	42987	23.8317	-166.321	1845963312	24.8	nSPC-CCR	CCR	FOFL	Forcipiger flavissimus	1	11	F	Chaetodontidae	0.0125	3	1	0.00259961
29	French Frigate	FFS-00546	42987	23.8317	-166.321	1845963312	24.8	nSPC-CCR	CCR	BOBI	Bodianus bilunulatus	1	40	I	Labridae	0.0146	3	1	0.199177
29	French Frigate	FFS-00546	42987	23.8317	-166.321	1845963312	24.8	nSPC-CCR	CCR	COGA	Coris gaimard	1	24	T	Labridae	0.0109	3	1	0.0179025
29	French Frigate	FFS-00546	42987	23.8317	-166.321	1845963312	24.8	nSPC-CCR	CCR	EPIN	Epibulus insidiator	1	28	I	Labridae	0.01614	3.08102	0.93	0.0692043
29	French Frigate	FFS-00546	42987	23.8317	-166.321	1845963312	24.8	nSPC-CCR	CCR	EPIN	Epibulus insidiator	2	18	I	Labridae	0.01614	3.08102	0.93	0.0354781
29	French Frigate	FFS-00546	42987	23.8317	-166.321	1845963312	24.8	nSPC-CCR	CCR	LAPH	Labroides phthirophagus	1	7	I	Labridae	0.0059	3.231	1	3.37392e-05
29	French Frigate	FFS-00546	42987	23.8317	-166.321	1845963312	24.8	nSPC-CCR	CCR	OXUN	Oxycheilinus unifasciatus	1	14	I	Labridae	0.01689	3	1	0.0132213
29	French Frigate	FFS-00546	42987	23.8317	-166.321	1845963312	24.8	nSPC-CCR	CCR	OXUN	Oxycheilinus unifasciatus	1	36	I	Labridae	0.01689	3	1	0.2248
29	French Frigate	FFS-00546	42987	23.8317	-166.321	1845963312	24.8	nSPC-CCR	CCR	PSCE	Pseudojuloides cerasinus	1	12	I	Labridae	0.0107	3.178	1	0.00146899
29	French Frigate	FFS-00546	42987	23.8317	-166.321	1845963312	24.8	nSPC-CCR	CCR	PSCE	Pseudojuloides cerasinus	1	11	I	Labridae	0.0107	3.178	1	0.00111411
29	French Frigate	FFS-00546	42987	23.8317	-166.321	1845963312	24.8	nSPC-CCR	CCR	PSEV	Pseudocheilinus evanidus	1	7	I	Labridae	0.0049	3.51	1	7.22574e-06
29	French Frigate	FFS-00546	42987	23.8317	-166.321	1845963312	24.8	nSPC-CCR	CCR	PSOC	Pseudocheilinus octotaenia	1	9	I	Labridae	0.0138	3.1563	1	0.00138285
29	French Frigate	FFS-00546	42987	23.8317	-166.321	1845963312	24.8	nSPC-CCR	CCR	THDU	Thalassoma duperrey	1	5	I	Labridae	0.0123	3.097	0.9	0.000128066
29	French Frigate	FFS-00546	42987	23.8317	-166.321	1845963312	24.8	nSPC-CCR	CCR	MOGR	Monotaxis grandoculis	1	40	I	Lethrinidae	0.02296	3.02223	0.89	0.543649
29	French Frigate	FFS-00546	42987	23.8317	-166.321	1845963312	24.8	nSPC-CCR	CCR	APVI	Aprion virescens	1	38	N	Lutjanidae	0.02297	2.88627	0.9	0.498289
29	French Frigate	FFS-00546	42987	23.8317	-166.321	1845963312	24.8	nSPC-CCR	CCR	PEAS	Pervagor aspricaudus	1	10	I	Monacanthidae	0.025	2.946	1	0.0168396
29	French Frigate	FFS-00546	42987	23.8317	-166.321	1845963312	24.8	nSPC-CCR	CCR	PACY	Parupeneus cyclostomus	1	11	T	Mullidae	0.0124	3	1	0.00253772
29	French Frigate	FFS-00546	42987	23.8317	-166.321	1845963312	24.8	nSPC-CCR	CCR	PAMU	Parupeneus multifasciatus	1	15	N	Mullidae	0.01136	3.21082	0.9	0.00242923
29	French Frigate	FFS-00546	42987	23.8317	-166.321	1845963312	24.8	nSPC-CCR	CCR	CEPO	Centropyge potteri	3	7	I	Pomacanthidae	0.0745	2.577	1	0.560384
29	French Frigate	FFS-00546	42987	23.8317	-166.321	1845963312	24.8	nSPC-CCR	CCR	CEPO	Centropyge potteri	3	6	I	Pomacanthidae	0.0745	2.577	1	0.376672
29	French Frigate	FFS-00546	42987	23.8317	-166.321	1845963312	24.8	nSPC-CCR	CCR	CEPO	Centropyge potteri	1	4	I	Pomacanthidae	0.0745	2.577	1	0.0441627
29	French Frigate	FFS-00546	42987	23.8317	-166.321	1845963312	24.8	nSPC-CCR	CCR	CHHA	Chromis hanui	2	5	I	Pomacentridae	0.0229	3.175	0.89	0.00141922
29	French Frigate	FFS-00546	42987	23.8317	-166.321	1845963312	24.8	nSPC-CCR	CCR	PLJO	Plectroglyphidodon johnstonianus	1	6	I	Pomacentridae	0.0612	2.635	1	0.0713705
29	French Frigate	FFS-00546	42987	23.8317	-166.321	1845963312	24.8	nSPC-CCR	CCR	CHSO	Chlorurus sordidus	2	18	I	Scaridae	0.02431	2.96931	1	0.171877
29	French Frigate	FFS-00546	42987	23.8317	-166.321	1845963312	24.8	nSPC-CCR	CCR	CHSO	Chlorurus sordidus	1	15	I	Scaridae	0.02431	2.96931	1	0.0500121
29	French Frigate	FFS-00546	42987	23.8317	-166.321	1845963312	24.8	nSPC-CCR	CCR	CHSO	Chlorurus sordidus	1	17	I	Scaridae	0.02431	2.96931	1	0.0725236
29	French Frigate	FFS-00546	42987	23.8317	-166.321	1845963312	24.8	nSPC-CCR	CCR	SCDU	Scarus dubius	2	17	I	Scaridae	0.0222	2.971	0.97	0.10102
29	French Frigate	FFS-00546	42987	23.8317	-166.321	1845963312	24.8	nSPC-CCR	CCR	SCDU	Scarus dubius	1	18	I	Scaridae	0.0222	2.971	0.97	0.0598588
29	French Frigate	FFS-00546	42987	23.8317	-166.321	1845963312	24.8	nSPC-CCR	CCR	SCDU	Scarus dubius	6	13	I	Scaridae	0.0222	2.971	0.97	0.136581
29	French Frigate	FFS-00546	42987	23.8317	-166.321	1845963312	24.8	nSPC-CCR	CCR	SCDU	Scarus dubius	6	14	I	Scaridae	0.0222	2.971	0.97	0.17022
29	French Frigate	FFS-00546	42987	23.8317	-166.321	1845963312	24.8	nSPC-CCR	CCR	SCDU	Scarus dubius	6	15	I	Scaridae	0.0222	2.971	0.97	0.208945
29	French Frigate	FFS-00546	42987	23.8317	-166.321	1845963312	24.8	nSPC-CCR	CCR	CAJA	Canthigaster jactator	1	5	I	Tetraodontidae	0.0424	2.822	1	0.012558
29	French Frigate	FFS-00546	42987	23.8317	-166.321	1845963313	24	nSPC-CCR	CCR	ACBL	Acanthurus blochii	1	10	F	Acanthuridae	0.02506	3.03193	0.93	0.0120836
29	French Frigate	FFS-00546	42987	23.8317	-166.321	1845963313	24	nSPC-CCR	CCR	ACDU	Acanthurus dussumieri	2	30	I	Acanthuridae	0.04256	2.86826	0.93	3.27355
29	French Frigate	FFS-00546	42987	23.8317	-166.321	1845963313	24	nSPC-CCR	CCR	ACNF	Acanthurus nigrofuscus	1	10	N	Acanthuridae	0.02637	3.02837	0.91	0.01327
29	French Frigate	FFS-00546	42987	23.8317	-166.321	1845963313	24	nSPC-CCR	CCR	ACOL	Acanthurus olivaceus	1	17	F	Acanthuridae	0.03839	3.055	0.86	0.171278
29	French Frigate	FFS-00546	42987	23.8317	-166.321	1845963313	24	nSPC-CCR	CCR	ACTR	Acanthurus triostegus	2	13	I	Acanthuridae	0.08306	2.56968	0.87	1.70324
29	French Frigate	FFS-00546	42987	23.8317	-166.321	1845963313	24	nSPC-CCR	CCR	CTST	Ctenochaetus strigosus	1	7	I	Acanthuridae	0.022	3	1	0.00365226
29	French Frigate	FFS-00546	42987	23.8317	-166.321	1845963313	24	nSPC-CCR	CCR	CTST	Ctenochaetus strigosus	3	10	I	Acanthuridae	0.022	3	1	0.031944
29	French Frigate	FFS-00546	42987	23.8317	-166.321	1845963313	24	nSPC-CCR	CCR	CTST	Ctenochaetus strigosus	2	10	I	Acanthuridae	0.022	3	1	0.021296
29	French Frigate	FFS-00546	42987	23.8317	-166.321	1845963313	24	nSPC-CCR	CCR	CTST	Ctenochaetus strigosus	2	13	I	Acanthuridae	0.022	3	1	0.0467873
29	French Frigate	FFS-00546	42987	23.8317	-166.321	1845963313	24	nSPC-CCR	CCR	CTST	Ctenochaetus strigosus	5	10	I	Acanthuridae	0.022	3	1	0.05324
29	French Frigate	FFS-00546	42987	23.8317	-166.321	1845963313	24	nSPC-CCR	CCR	MEVI	Melichthys vidua	1	19	T	Balistidae	0.0058	3.554	1	0.000394379
29	French Frigate	FFS-00546	42987	23.8317	-166.321	1845963313	24	nSPC-CCR	CCR	CHFR	Chaetodon fremblii	2	10	I	Chaetodontidae	0.0296	2.9895	1	0.0525359
29	French Frigate	FFS-00546	42987	23.8317	-166.321	1845963313	24	nSPC-CCR	CCR	CHLT	Chaetodon lunulatus	2	15	I	Chaetodontidae	0.0296	2.9895	1	0.176556
29	French Frigate	FFS-00546	42987	23.8317	-166.321	1845963313	24	nSPC-CCR	CCR	CHMU	Chaetodon multicinctus	2	11	N	Chaetodontidae	0.045	2.814	1	0.276471
29	French Frigate	FFS-00546	42987	23.8317	-166.321	1845963313	24	nSPC-CCR	CCR	CHOR	Chaetodon ornatissimus	2	14	F	Chaetodontidae	0.0296	2.9895	1	0.14365
29	French Frigate	FFS-00546	42987	23.8317	-166.321	1845963313	24	nSPC-CCR	CCR	CHTR	Chaetodon trifascialis	1	5	I	Chaetodontidae	0.02578	2.96908	1	0.00228176
29	French Frigate	FFS-00546	42987	23.8317	-166.321	1845963313	24	nSPC-CCR	CCR	CHTR	Chaetodon trifascialis	1	3	I	Chaetodontidae	0.02578	2.96908	1	0.000500706
29	French Frigate	FFS-00546	42987	23.8317	-166.321	1845963313	24	nSPC-CCR	CCR	CHTR	Chaetodon trifascialis	2	14	I	Chaetodontidae	0.02578	2.96908	1	0.0970393
29	French Frigate	FFS-00546	42987	23.8317	-166.321	1845963313	24	nSPC-CCR	CCR	FOFL	Forcipiger flavissimus	1	10	I	Chaetodontidae	0.0125	3	1	0.00195312
29	French Frigate	FFS-00546	42987	23.8317	-166.321	1845963313	24	nSPC-CCR	CCR	FOFL	Forcipiger flavissimus	1	12	I	Chaetodontidae	0.0125	3	1	0.003375
29	French Frigate	FFS-00546	42987	23.8317	-166.321	1845963313	24	nSPC-CCR	CCR	SAPP	Sargocentron sp	1	19	I	Holocentridae	0.02192	3.04739	0.93	0.0555534
29	French Frigate	FFS-00546	42987	23.8317	-166.321	1845963313	24	nSPC-CCR	CCR	SAPP	Sargocentron sp	1	15	I	Holocentridae	0.02192	3.04739	0.93	0.0270307
29	French Frigate	FFS-00546	42987	23.8317	-166.321	1845963313	24	nSPC-CCR	CCR	BOBI	Bodianus bilunulatus	1	22	I	Labridae	0.0146	3	1	0.033138
29	French Frigate	FFS-00546	42987	23.8317	-166.321	1845963313	24	nSPC-CCR	CCR	COGA	Coris gaimard	1	22	I	Labridae	0.0109	3	1	0.0137895
29	French Frigate	FFS-00546	42987	23.8317	-166.321	1845963313	24	nSPC-CCR	CCR	EPIN	Epibulus insidiator	1	14	I	Labridae	0.01614	3.08102	0.93	0.00817812
29	French Frigate	FFS-00546	42987	23.8317	-166.321	1845963313	24	nSPC-CCR	CCR	OXUN	Oxycheilinus unifasciatus	1	23	I	Labridae	0.01689	3	1	0.0586236
29	French Frigate	FFS-00546	42987	23.8317	-166.321	1845963313	24	nSPC-CCR	CCR	PSEV	Pseudocheilinus evanidus	2	5	I	Labridae	0.0049	3.51	1	4.43612e-06
29	French Frigate	FFS-00546	42987	23.8317	-166.321	1845963313	24	nSPC-CCR	CCR	PSEV	Pseudocheilinus evanidus	1	6	I	Labridae	0.0049	3.51	1	4.20629e-06
29	French Frigate	FFS-00546	42987	23.8317	-166.321	1845963313	24	nSPC-CCR	CCR	PSEV	Pseudocheilinus evanidus	1	5	I	Labridae	0.0049	3.51	1	2.21806e-06
29	French Frigate	FFS-00546	42987	23.8317	-166.321	1845963313	24	nSPC-CCR	CCR	PSEV	Pseudocheilinus evanidus	1	5	I	Labridae	0.0049	3.51	1	2.21806e-06
29	French Frigate	FFS-00546	42987	23.8317	-166.321	1845963313	24	nSPC-CCR	CCR	STBA	Stethojulis balteata	1	10	I	Labridae	0.015	3	1	0.003375
29	French Frigate	FFS-00546	42987	23.8317	-166.321	1845963313	24	nSPC-CCR	CCR	THDU	Thalassoma duperrey	1	8	I	Labridae	0.0123	3.097	0.9	0.000549028
29	French Frigate	FFS-00546	42987	23.8317	-166.321	1845963313	24	nSPC-CCR	CCR	THDU	Thalassoma duperrey	1	12	I	Labridae	0.0123	3.097	0.9	0.0019273
29	French Frigate	FFS-00546	42987	23.8317	-166.321	1845963313	24	nSPC-CCR	CCR	MOGR	Monotaxis grandoculis	1	40	N	Lethrinidae	0.02296	3.02223	0.89	0.543649
29	French Frigate	FFS-00546	42987	23.8317	-166.321	1845963313	24	nSPC-CCR	CCR	APVI	Aprion virescens	1	70	T	Lutjanidae	0.02297	2.88627	0.9	2.9057
29	French Frigate	FFS-00546	42987	23.8317	-166.321	1845963313	24	nSPC-CCR	CCR	PACY	Parupeneus cyclostomus	1	8	T	Mullidae	0.0124	3	1	0.000976191
29	French Frigate	FFS-00546	42987	23.8317	-166.321	1845963313	24	nSPC-CCR	CCR	PAMU	Parupeneus multifasciatus	1	15	I	Mullidae	0.01136	3.21082	0.9	0.00242923
29	French Frigate	FFS-00546	42987	23.8317	-166.321	1845963313	24	nSPC-CCR	CCR	CEPO	Centropyge potteri	2	4	I	Pomacanthidae	0.0745	2.577	1	0.0883253
29	French Frigate	FFS-00546	42987	23.8317	-166.321	1845963313	24	nSPC-CCR	CCR	CEPO	Centropyge potteri	4	6	I	Pomacanthidae	0.0745	2.577	1	0.50223
29	French Frigate	FFS-00546	42987	23.8317	-166.321	1845963313	24	nSPC-CCR	CCR	CEPO	Centropyge potteri	1	6	I	Pomacanthidae	0.0745	2.577	1	0.125557
29	French Frigate	FFS-00546	42987	23.8317	-166.321	1845963313	24	nSPC-CCR	CCR	CHHA	Chromis hanui	5	3	I	Pomacentridae	0.0229	3.175	0.89	0.000700843
29	French Frigate	FFS-00546	42987	23.8317	-166.321	1845963313	24	nSPC-CCR	CCR	CHHA	Chromis hanui	2	4	I	Pomacentridae	0.0229	3.175	0.89	0.000698814
29	French Frigate	FFS-00546	42987	23.8317	-166.321	1845963313	24	nSPC-CCR	CCR	SCDU	Scarus dubius	5	15	I	Scaridae	0.0222	2.971	0.97	0.174121
29	French Frigate	FFS-00546	42987	23.8317	-166.321	1845963313	24	nSPC-CCR	CCR	SCDU	Scarus dubius	2	23	I	Scaridae	0.0222	2.971	0.97	0.247992
29	French Frigate	FFS-00546	42987	23.8317	-166.321	1845963313	24	nSPC-CCR	CCR	SCDU	Scarus dubius	3	20	I	Scaridae	0.0222	2.971	0.97	0.245581
29	French Frigate	FFS-00546	42987	23.8317	-166.321	1845963313	24	nSPC-CCR	CCR	CAJA	Canthigaster jactator	1	5	I	Tetraodontidae	0.0424	2.822	1	0.012558
29	French Frigate	FFS-00546	42987	23.8317	-166.321	1845963313	24	nSPC-CCR	CCR	ZACO	Zanclus cornutus	1	10	P	Zanclidae	0.0147	3.36991	0.96	0
216	French Frigate	FFS-00551	43005	23.88	-166.277	1845963617	17	nSPC	OC	ACNR	Acanthurus nigroris	1	18	I	Acanthuridae	0.021	2.9435	1	0.057062
216	French Frigate	FFS-00551	43005	23.88	-166.277	1845963617	17	nSPC	OC	ACOL	Acanthurus olivaceus	5	6	I	Acanthuridae	0.03839	3.055	0.86	0.035555
216	French Frigate	FFS-00551	43005	23.88	-166.277	1845963617	17	nSPC	OC	ACOL	Acanthurus olivaceus	6	7	I	Acanthuridae	0.03839	3.055	0.86	0.068329
216	French Frigate	FFS-00551	43005	23.88	-166.277	1845963617	17	nSPC	OC	ACOL	Acanthurus olivaceus	2	20	I	Acanthuridae	0.03839	3.055	0.86	0.562802
216	French Frigate	FFS-00551	43005	23.88	-166.277	1845963617	17	nSPC	OC	ACOL	Acanthurus olivaceus	2	22	I	Acanthuridae	0.03839	3.055	0.86	0.753027
216	French Frigate	FFS-00551	43005	23.88	-166.277	1845963617	17	nSPC	OC	ACTR	Acanthurus triostegus	9	12	I	Acanthuridae	0.08306	2.56968	0.87	6.23964
216	French Frigate	FFS-00551	43005	23.88	-166.277	1845963617	17	nSPC	OC	ACTR	Acanthurus triostegus	9	13	I	Acanthuridae	0.08306	2.56968	0.87	7.66456
216	French Frigate	FFS-00551	43005	23.88	-166.277	1845963617	17	nSPC	OC	NAHE	Naso hexacanthus	4	45	T	Acanthuridae	0.0424411	2.854	0.88	17.6029
216	French Frigate	FFS-00551	43005	23.88	-166.277	1845963617	17	nSPC	OC	NALI	Naso lituratus	1	24	I	Acanthuridae	0.0085	3.25	0.97	0.00516781
216	French Frigate	FFS-00551	43005	23.88	-166.277	1845963617	17	nSPC	OC	NAUN	Naso unicornis	2	28	T	Acanthuridae	0.01788	3.03545	0.96	0.216342
216	French Frigate	FFS-00551	43005	23.88	-166.277	1845963617	17	nSPC	OC	ZEFL	Zebrasoma flavescens	1	10	N	Acanthuridae	0.0148	3.16	1	0.00238796
216	French Frigate	FFS-00551	43005	23.88	-166.277	1845963617	17	nSPC	OC	MEVI	Melichthys vidua	2	22	I	Balistidae	0.0058	3.554	1	0.00132808
216	French Frigate	FFS-00551	43005	23.88	-166.277	1845963617	17	nSPC	OC	MEVI	Melichthys vidua	1	20	I	Balistidae	0.0058	3.554	1	0.000473242
216	French Frigate	FFS-00551	43005	23.88	-166.277	1845963617	17	nSPC	OC	SUBU	Sufflamen bursa	3	14	I	Balistidae	0.0216	3	1	0.0829596
216	French Frigate	FFS-00551	43005	23.88	-166.277	1845963617	17	nSPC	OC	CAIG	Caranx ignobilis	1	85	T	Carangidae	0.023	2.977	0.89	5.20089
216	French Frigate	FFS-00551	43005	23.88	-166.277	1845963617	17	nSPC	OC	TROB	Triaenodon obesus	1	130	T	Carcharhinidae	0.0018	3.34393	0.8	0.00368673
216	French Frigate	FFS-00551	43005	23.88	-166.277	1845963617	17	nSPC	OC	CHMU	Chaetodon multicinctus	2	6	I	Chaetodontidae	0.045	2.814	1	0.0502213
216	French Frigate	FFS-00551	43005	23.88	-166.277	1845963617	17	nSPC	OC	CIFA	Cirrhitops fasciatus	3	6	I	Cirrhitidae	0.017	3	1	0.00318362
216	French Frigate	FFS-00551	43005	23.88	-166.277	1845963617	17	nSPC	OC	PAFO	Paracirrhites forsteri	1	5	I	Cirrhitidae	0.0165	3.1253	1	0.000410765
216	French Frigate	FFS-00551	43005	23.88	-166.277	1845963617	17	nSPC	OC	BOBI	Bodianus bilunulatus	1	20	I	Labridae	0.0146	3	1	0.0248971
216	French Frigate	FFS-00551	43005	23.88	-166.277	1845963617	17	nSPC	OC	COGA	Coris gaimard	1	20	T	Labridae	0.0109	3	1	0.0103602
216	French Frigate	FFS-00551	43005	23.88	-166.277	1845963617	17	nSPC	OC	GOVA	Gomphosus varius	1	16	I	Labridae	0.02437	2.70269	1	0.0784393
216	French Frigate	FFS-00551	43005	23.88	-166.277	1845963617	17	nSPC	OC	HAOR	Halichoeres ornatissimus	1	8	F	Labridae	0.0133	3	1	0.00120455
216	French Frigate	FFS-00551	43005	23.88	-166.277	1845963617	17	nSPC	OC	LAPH	Labroides phthirophagus	1	4	I	Labridae	0.0059	3.231	1	5.53196e-06
216	French Frigate	FFS-00551	43005	23.88	-166.277	1845963617	17	nSPC	OC	LAPH	Labroides phthirophagus	1	6	I	Labridae	0.0059	3.231	1	2.05036e-05
216	French Frigate	FFS-00551	43005	23.88	-166.277	1845963617	17	nSPC	OC	MAGE	Macropharyngodon geoffroy	1	6	I	Labridae	0.0107	3.178	1	0.00016231
216	French Frigate	FFS-00551	43005	23.88	-166.277	1845963617	17	nSPC	OC	OXUN	Oxycheilinus unifasciatus	1	30	N	Labridae	0.01689	3	1	0.130093
216	French Frigate	FFS-00551	43005	23.88	-166.277	1845963617	17	nSPC	OC	PSEV	Pseudocheilinus evanidus	1	6	I	Labridae	0.0049	3.51	1	4.20629e-06
216	French Frigate	FFS-00551	43005	23.88	-166.277	1845963617	17	nSPC	OC	PSOC	Pseudocheilinus octotaenia	3	6	I	Labridae	0.0138	3.1563	1	0.00115372
216	French Frigate	FFS-00551	43005	23.88	-166.277	1845963617	17	nSPC	OC	PSOC	Pseudocheilinus octotaenia	3	7	I	Labridae	0.0138	3.1563	1	0.00187674
216	French Frigate	FFS-00551	43005	23.88	-166.277	1845963617	17	nSPC	OC	STBA	Stethojulis balteata	1	10	F	Labridae	0.015	3	1	0.003375
216	French Frigate	FFS-00551	43005	23.88	-166.277	1845963617	17	nSPC	OC	THDU	Thalassoma duperrey	5	6	I	Labridae	0.0123	3.097	0.9	0.00112624
216	French Frigate	FFS-00551	43005	23.88	-166.277	1845963617	17	nSPC	OC	THDU	Thalassoma duperrey	2	7	I	Labridae	0.0123	3.097	0.9	0.000726146
216	French Frigate	FFS-00551	43005	23.88	-166.277	1845963617	17	nSPC	OC	THDU	Thalassoma duperrey	1	10	I	Labridae	0.0123	3.097	0.9	0.00109578
216	French Frigate	FFS-00551	43005	23.88	-166.277	1845963617	17	nSPC	OC	THDU	Thalassoma duperrey	1	13	I	Labridae	0.0123	3.097	0.9	0.00246949
216	French Frigate	FFS-00551	43005	23.88	-166.277	1845963617	17	nSPC	OC	MOGR	Monotaxis grandoculis	1	4	I	Lethrinidae	0.02296	3.02223	0.89	0.000516522
216	French Frigate	FFS-00551	43005	23.88	-166.277	1845963617	17	nSPC	OC	MOGR	Monotaxis grandoculis	1	10	I	Lethrinidae	0.02296	3.02223	0.89	0.00823673
216	French Frigate	FFS-00551	43005	23.88	-166.277	1845963617	17	nSPC	OC	APFU	Aphareus furca	2	30	N	Lutjanidae	0.0105	3	1	0.0625118
216	French Frigate	FFS-00551	43005	23.88	-166.277	1845963617	17	nSPC	OC	APFU	Aphareus furca	1	25	N	Lutjanidae	0.0105	3	1	0.0180879
216	French Frigate	FFS-00551	43005	23.88	-166.277	1845963617	17	nSPC	OC	PAMU	Parupeneus multifasciatus	1	18	I	Mullidae	0.01136	3.21082	0.9	0.00436219
216	French Frigate	FFS-00551	43005	23.88	-166.277	1845963617	17	nSPC	OC	PAPL	Parupeneus pleurostigma	1	18	I	Mullidae	0.0119	3	1	0.00982785
216	French Frigate	FFS-00551	43005	23.88	-166.277	1845963617	17	nSPC	OC	APAR	Apolemichthys arcuatus	1	14	T	Pomacanthidae	0.0669	2.724	1	0.836592
216	French Frigate	FFS-00551	43005	23.88	-166.277	1845963617	17	nSPC	OC	CEPO	Centropyge potteri	4	6	I	Pomacanthidae	0.0745	2.577	1	0.50223
216	French Frigate	FFS-00551	43005	23.88	-166.277	1845963617	17	nSPC	OC	CEPO	Centropyge potteri	4	5	I	Pomacanthidae	0.0745	2.577	1	0.313944
216	French Frigate	FFS-00551	43005	23.88	-166.277	1845963617	17	nSPC	OC	CHHA	Chromis hanui	10	5	I	Pomacentridae	0.0229	3.175	0.89	0.00709612
216	French Frigate	FFS-00551	43005	23.88	-166.277	1845963617	17	nSPC	OC	CHVA	Chromis vanderbilti	55	4	I	Pomacentridae	0.0258	3	1	0.0604508
216	French Frigate	FFS-00551	43005	23.88	-166.277	1845963617	17	nSPC	OC	CHVA	Chromis vanderbilti	55	5	I	Pomacentridae	0.0258	3	1	0.118068
216	French Frigate	FFS-00551	43005	23.88	-166.277	1845963617	17	nSPC	OC	CHSO	Chlorurus sordidus	1	22	N	Scaridae	0.02431	2.96931	1	0.155942
216	French Frigate	FFS-00551	43005	23.88	-166.277	1845963617	17	nSPC	OC	SCPS	Scarus psittacus	1	18	I	Scaridae	0.01045	3.31871	0.97	0.00353188
216	French Frigate	FFS-00551	43005	23.88	-166.277	1845963617	17	nSPC	OC	SCSP	Scarus sp	4	12	I	Scaridae	0.02337	2.95646	0.97	0.0852142
216	French Frigate	FFS-00551	43005	23.88	-166.277	1845963617	17	nSPC	OC	SCSP	Scarus sp	4	10	I	Scaridae	0.02337	2.95646	0.97	0.0497068
216	French Frigate	FFS-00551	43005	23.88	-166.277	1845963617	17	nSPC	OC	ZACO	Zanclus cornutus	2	12	I	Zanclidae	0.0147	3.36991	0.96	0.00503563
216	French Frigate	FFS-00551	43005	23.88	-166.277	1845963628	17.69	nSPC	OC	ACBL	Acanthurus blochii	1	25	N	Acanthuridae	0.02506	3.03193	0.93	0.194411
216	French Frigate	FFS-00551	43005	23.88	-166.277	1845963628	17.69	nSPC	OC	ACNF	Acanthurus nigrofuscus	2	12	I	Acanthuridae	0.02637	3.02837	0.91	0.0460988
216	French Frigate	FFS-00551	43005	23.88	-166.277	1845963628	17.69	nSPC	OC	ACOL	Acanthurus olivaceus	2	10	I	Acanthuridae	0.03839	3.055	0.86	0.0677188
216	French Frigate	FFS-00551	43005	23.88	-166.277	1845963628	17.69	nSPC	OC	ACOL	Acanthurus olivaceus	1	12	I	Acanthuridae	0.03839	3.055	0.86	0.0590987
216	French Frigate	FFS-00551	43005	23.88	-166.277	1845963628	17.69	nSPC	OC	ACTH	Acanthurus thompsoni	1	14	N	Acanthuridae	0.0153	3	1	0.00982785
216	French Frigate	FFS-00551	43005	23.88	-166.277	1845963628	17.69	nSPC	OC	ACTR	Acanthurus triostegus	4	14	I	Acanthuridae	0.08306	2.56968	0.87	4.12106
216	French Frigate	FFS-00551	43005	23.88	-166.277	1845963628	17.69	nSPC	OC	NAHE	Naso hexacanthus	2	42	N	Acanthuridae	0.0424411	2.854	0.88	7.22835
216	French Frigate	FFS-00551	43005	23.88	-166.277	1845963628	17.69	nSPC	OC	NALI	Naso lituratus	1	26	N	Acanthuridae	0.0085	3.25	0.97	0.00670321
216	French Frigate	FFS-00551	43005	23.88	-166.277	1845963628	17.69	nSPC	OC	ZEFL	Zebrasoma flavescens	3	15	I	Acanthuridae	0.0148	3.16	1	0.0257986
216	French Frigate	FFS-00551	43005	23.88	-166.277	1845963628	17.69	nSPC	OC	MEVI	Melichthys vidua	1	30	I	Balistidae	0.0058	3.554	1	0.00199946
216	French Frigate	FFS-00551	43005	23.88	-166.277	1845963628	17.69	nSPC	OC	SUBU	Sufflamen bursa	1	16	I	Balistidae	0.0216	3	1	0.0412782
216	French Frigate	FFS-00551	43005	23.88	-166.277	1845963628	17.69	nSPC	OC	SUFR	Sufflamen fraenatum	1	33	P	Balistidae	0.0288132	3.03483	1	0
216	French Frigate	FFS-00551	43005	23.88	-166.277	1845963628	17.69	nSPC	OC	PLEW	Plagiotremus ewaensis	1	5	T	Blenniidae	0.0018	3.581	0.95	3.9298e-08
216	French Frigate	FFS-00551	43005	23.88	-166.277	1845963628	17.69	nSPC	OC	CAIG	Caranx ignobilis	1	70	T	Carangidae	0.023	2.977	0.89	2.91779
216	French Frigate	FFS-00551	43005	23.88	-166.277	1845963628	17.69	nSPC	OC	CAME	Caranx melampygus	1	36	F	Carangidae	0.02866	2.974	0.89	0.776013
216	French Frigate	FFS-00551	43005	23.88	-166.277	1845963628	17.69	nSPC	OC	TROB	Triaenodon obesus	1	150	F	Carcharhinidae	0.0018	3.34393	0.8	0.00594922
216	French Frigate	FFS-00551	43005	23.88	-166.277	1845963628	17.69	nSPC	OC	CHMI	Chaetodon miliaris	1	12	N	Chaetodontidae	0.0296	2.9895	1	0.0453042
216	French Frigate	FFS-00551	43005	23.88	-166.277	1845963628	17.69	nSPC	OC	CHMU	Chaetodon multicinctus	1	6	N	Chaetodontidae	0.045	2.814	1	0.0251106
216	French Frigate	FFS-00551	43005	23.88	-166.277	1845963628	17.69	nSPC	OC	CHTR	Chaetodon trifascialis	2	15	N	Chaetodontidae	0.02578	2.96908	1	0.1191
216	French Frigate	FFS-00551	43005	23.88	-166.277	1845963628	17.69	nSPC	OC	GOVI	Goniistius vittatus	1	22	P	Cheilodactylidae	0.0237	3.056	0.91	0
216	French Frigate	FFS-00551	43005	23.88	-166.277	1845963628	17.69	nSPC	OC	CIFA	Cirrhitops fasciatus	1	6	I	Cirrhitidae	0.017	3	1	0.00106121
216	French Frigate	FFS-00551	43005	23.88	-166.277	1845963628	17.69	nSPC	OC	CHUB	Kyphosus sp	12	20	N	Kyphosidae	0.01285	3.15059	0.95	0.141234
216	French Frigate	FFS-00551	43005	23.88	-166.277	1845963628	17.69	nSPC	OC	BOBI	Bodianus bilunulatus	1	32	I	Labridae	0.0146	3	1	0.101978
216	French Frigate	FFS-00551	43005	23.88	-166.277	1845963628	17.69	nSPC	OC	BOBI	Bodianus bilunulatus	1	20	I	Labridae	0.0146	3	1	0.0248971
216	French Frigate	FFS-00551	43005	23.88	-166.277	1845963628	17.69	nSPC	OC	HAOR	Halichoeres ornatissimus	1	13	F	Labridae	0.0133	3	1	0.00516874
216	French Frigate	FFS-00551	43005	23.88	-166.277	1845963628	17.69	nSPC	OC	MAGE	Macropharyngodon geoffroy	1	6	T	Labridae	0.0107	3.178	1	0.00016231
216	French Frigate	FFS-00551	43005	23.88	-166.277	1845963628	17.69	nSPC	OC	OXUN	Oxycheilinus unifasciatus	1	21	N	Labridae	0.01689	3	1	0.0446218
216	French Frigate	FFS-00551	43005	23.88	-166.277	1845963628	17.69	nSPC	OC	OXUN	Oxycheilinus unifasciatus	1	25	N	Labridae	0.01689	3	1	0.0752851
216	French Frigate	FFS-00551	43005	23.88	-166.277	1845963628	17.69	nSPC	OC	PSCE	Pseudojuloides cerasinus	1	6	I	Labridae	0.0107	3.178	1	0.00016231
216	French Frigate	FFS-00551	43005	23.88	-166.277	1845963628	17.69	nSPC	OC	PSEV	Pseudocheilinus evanidus	1	6	I	Labridae	0.0049	3.51	1	4.20629e-06
216	French Frigate	FFS-00551	43005	23.88	-166.277	1845963628	17.69	nSPC	OC	PSOC	Pseudocheilinus octotaenia	1	6	P	Labridae	0.0138	3.1563	1	0
216	French Frigate	FFS-00551	43005	23.88	-166.277	1845963628	17.69	nSPC	OC	STBA	Stethojulis balteata	1	15	I	Labridae	0.015	3	1	0.0113906
216	French Frigate	FFS-00551	43005	23.88	-166.277	1845963628	17.69	nSPC	OC	THDU	Thalassoma duperrey	2	12	I	Labridae	0.0123	3.097	0.9	0.0038546
216	French Frigate	FFS-00551	43005	23.88	-166.277	1845963628	17.69	nSPC	OC	THDU	Thalassoma duperrey	3	9	I	Labridae	0.0123	3.097	0.9	0.00237211
216	French Frigate	FFS-00551	43005	23.88	-166.277	1845963628	17.69	nSPC	OC	THDU	Thalassoma duperrey	6	6	I	Labridae	0.0123	3.097	0.9	0.00135148
216	French Frigate	FFS-00551	43005	23.88	-166.277	1845963628	17.69	nSPC	OC	MOGR	Monotaxis grandoculis	3	40	P	Lethrinidae	0.02296	3.02223	0.89	0
216	French Frigate	FFS-00551	43005	23.88	-166.277	1845963628	17.69	nSPC	OC	MOGR	Monotaxis grandoculis	1	30	P	Lethrinidae	0.02296	3.02223	0.89	0
216	French Frigate	FFS-00551	43005	23.88	-166.277	1845963628	17.69	nSPC	OC	APFU	Aphareus furca	2	25	N	Lutjanidae	0.0105	3	1	0.0361758
216	French Frigate	FFS-00551	43005	23.88	-166.277	1845963628	17.69	nSPC	OC	APFU	Aphareus furca	2	30	N	Lutjanidae	0.0105	3	1	0.0625118
216	French Frigate	FFS-00551	43005	23.88	-166.277	1845963628	17.69	nSPC	OC	APVI	Aprion virescens	1	45	I	Lutjanidae	0.02297	2.88627	0.9	0.811741
216	French Frigate	FFS-00551	43005	23.88	-166.277	1845963628	17.69	nSPC	OC	LUKA	Lutjanus kasmira	1	19	N	Lutjanidae	0.00842	3.24696	0.95	0.00220446
216	French Frigate	FFS-00551	43005	23.88	-166.277	1845963628	17.69	nSPC	OC	PAMU	Parupeneus multifasciatus	1	8	I	Mullidae	0.01136	3.21082	0.9	0.000322783
216	French Frigate	FFS-00551	43005	23.88	-166.277	1845963628	17.69	nSPC	OC	PAMU	Parupeneus multifasciatus	1	6	I	Mullidae	0.01136	3.21082	0.9	0.000128161
216	French Frigate	FFS-00551	43005	23.88	-166.277	1845963628	17.69	nSPC	OC	PAPL	Parupeneus pleurostigma	1	13	T	Mullidae	0.0119	3	1	0.00370229
216	French Frigate	FFS-00551	43005	23.88	-166.277	1845963628	17.69	nSPC	OC	CEPO	Centropyge potteri	1	6	P	Pomacanthidae	0.0745	2.577	1	0
216	French Frigate	FFS-00551	43005	23.88	-166.277	1845963628	17.69	nSPC	OC	CHHA	Chromis hanui	11	4	I	Pomacentridae	0.0229	3.175	0.89	0.00384348
216	French Frigate	FFS-00551	43005	23.88	-166.277	1845963628	17.69	nSPC	OC	CHHA	Chromis hanui	43	3	I	Pomacentridae	0.0229	3.175	0.89	0.00602725
216	French Frigate	FFS-00551	43005	23.88	-166.277	1845963628	17.69	nSPC	OC	CHOV	Chromis ovalis	11	7	I	Pomacentridae	0.0229	3.175	0.88	0.0219174
216	French Frigate	FFS-00551	43005	23.88	-166.277	1845963628	17.69	nSPC	OC	CHVA	Chromis vanderbilti	6	3	I	Pomacentridae	0.0258	3	1	0.00278211
216	French Frigate	FFS-00551	43005	23.88	-166.277	1845963628	17.69	nSPC	OC	CHSO	Chlorurus sordidus	1	20	N	Scaridae	0.02431	2.96931	1	0.117505
216	French Frigate	FFS-00551	43005	23.88	-166.277	1845963628	17.69	nSPC	OC	CHSO	Chlorurus sordidus	1	15	N	Scaridae	0.02431	2.96931	1	0.0500121
216	French Frigate	FFS-00551	43005	23.88	-166.277	1845963628	17.69	nSPC	OC	SCPS	Scarus psittacus	1	20	P	Scaridae	0.01045	3.31871	0.97	0
216	French Frigate	FFS-00551	43005	23.88	-166.277	1845963628	17.69	nSPC	OC	ZACO	Zanclus cornutus	1	16	P	Zanclidae	0.0147	3.36991	0.96	0
216	French Frigate	FFS-00551	43005	23.88	-166.277	1845963618	16.7	nSPC-CCR	CCR	ACOL	Acanthurus olivaceus	1	20	I	Acanthuridae	0.03839	3.055	0.86	0.281401
216	French Frigate	FFS-00551	43005	23.88	-166.277	1845963618	16.7	nSPC-CCR	CCR	ACOL	Acanthurus olivaceus	3	16	I	Acanthuridae	0.03839	3.055	0.86	0.42696
216	French Frigate	FFS-00551	43005	23.88	-166.277	1845963618	16.7	nSPC-CCR	CCR	ACOL	Acanthurus olivaceus	2	12	I	Acanthuridae	0.03839	3.055	0.86	0.118197
216	French Frigate	FFS-00551	43005	23.88	-166.277	1845963618	16.7	nSPC-CCR	CCR	ACOL	Acanthurus olivaceus	2	14	I	Acanthuridae	0.03839	3.055	0.86	0.189291
216	French Frigate	FFS-00551	43005	23.88	-166.277	1845963618	16.7	nSPC-CCR	CCR	ACOL	Acanthurus olivaceus	1	7	I	Acanthuridae	0.03839	3.055	0.86	0.0113882
216	French Frigate	FFS-00551	43005	23.88	-166.277	1845963618	16.7	nSPC-CCR	CCR	ACTH	Acanthurus thompsoni	1	17	F	Acanthuridae	0.0153	3	1	0.0175963
216	French Frigate	FFS-00551	43005	23.88	-166.277	1845963618	16.7	nSPC-CCR	CCR	ACTR	Acanthurus triostegus	7	12	I	Acanthuridae	0.08306	2.56968	0.87	4.85306
216	French Frigate	FFS-00551	43005	23.88	-166.277	1845963618	16.7	nSPC-CCR	CCR	ACTR	Acanthurus triostegus	8	14	I	Acanthuridae	0.08306	2.56968	0.87	8.24212
216	French Frigate	FFS-00551	43005	23.88	-166.277	1845963618	16.7	nSPC-CCR	CCR	CTST	Ctenochaetus strigosus	1	14	F	Acanthuridae	0.022	3	1	0.0292181
216	French Frigate	FFS-00551	43005	23.88	-166.277	1845963618	16.7	nSPC-CCR	CCR	NABR	Naso brevirostris	1	17	T	Acanthuridae	0.01065	3.24297	1	0.00391799
216	French Frigate	FFS-00551	43005	23.88	-166.277	1845963618	16.7	nSPC-CCR	CCR	NAHE	Naso hexacanthus	3	40	I	Acanthuridae	0.0424411	2.854	0.88	9.43314
216	French Frigate	FFS-00551	43005	23.88	-166.277	1845963618	16.7	nSPC-CCR	CCR	NAHE	Naso hexacanthus	2	35	I	Acanthuridae	0.0424411	2.854	0.88	4.29592
216	French Frigate	FFS-00551	43005	23.88	-166.277	1845963618	16.7	nSPC-CCR	CCR	NAHE	Naso hexacanthus	2	30	I	Acanthuridae	0.0424411	2.854	0.88	2.76688
216	French Frigate	FFS-00551	43005	23.88	-166.277	1845963618	16.7	nSPC-CCR	CCR	NALI	Naso lituratus	1	20	T	Acanthuridae	0.0085	3.25	0.97	0.00285737
216	French Frigate	FFS-00551	43005	23.88	-166.277	1845963618	16.7	nSPC-CCR	CCR	MEVI	Melichthys vidua	1	21	I	Balistidae	0.0058	3.554	1	0.000562847
216	French Frigate	FFS-00551	43005	23.88	-166.277	1845963618	16.7	nSPC-CCR	CCR	SUBU	Sufflamen bursa	3	14	I	Balistidae	0.0216	3	1	0.0829596
216	French Frigate	FFS-00551	43005	23.88	-166.277	1845963618	16.7	nSPC-CCR	CCR	CAOR	Carangoides orthogrammus	1	45	N	Carangidae	0.01559	3.02562	0.89	0.240495
216	French Frigate	FFS-00551	43005	23.88	-166.277	1845963618	16.7	nSPC-CCR	CCR	CAOR	Carangoides orthogrammus	2	50	N	Carangidae	0.01559	3.02562	0.89	0.661576
216	French Frigate	FFS-00551	43005	23.88	-166.277	1845963618	16.7	nSPC-CCR	CCR	TROB	Triaenodon obesus	1	115	N	Carcharhinidae	0.0018	3.34393	0.8	0.00244677
216	French Frigate	FFS-00551	43005	23.88	-166.277	1845963618	16.7	nSPC-CCR	CCR	CHMI	Chaetodon miliaris	2	10	T	Chaetodontidae	0.0296	2.9895	1	0.0525359
216	French Frigate	FFS-00551	43005	23.88	-166.277	1845963618	16.7	nSPC-CCR	CCR	CHMU	Chaetodon multicinctus	2	7	I	Chaetodontidae	0.045	2.814	1	0.0774954
216	French Frigate	FFS-00551	43005	23.88	-166.277	1845963618	16.7	nSPC-CCR	CCR	CHTR	Chaetodon trifascialis	2	15	F	Chaetodontidae	0.02578	2.96908	1	0.1191
216	French Frigate	FFS-00551	43005	23.88	-166.277	1845963618	16.7	nSPC-CCR	CCR	CIFA	Cirrhitops fasciatus	4	7	I	Cirrhitidae	0.017	3	1	0.00674064
216	French Frigate	FFS-00551	43005	23.88	-166.277	1845963618	16.7	nSPC-CCR	CCR	BOBI	Bodianus bilunulatus	1	20	I	Labridae	0.0146	3	1	0.0248971
216	French Frigate	FFS-00551	43005	23.88	-166.277	1845963618	16.7	nSPC-CCR	CCR	COGA	Coris gaimard	3	4	I	Labridae	0.0109	3	1	0.000248646
216	French Frigate	FFS-00551	43005	23.88	-166.277	1845963618	16.7	nSPC-CCR	CCR	COVE	Coris venusta	3	4	I	Labridae	0.0065	3.254	1	2.08663e-05
216	French Frigate	FFS-00551	43005	23.88	-166.277	1845963618	16.7	nSPC-CCR	CCR	HAOR	Halichoeres ornatissimus	1	5	I	Labridae	0.0133	3	1	0.00029408
216	French Frigate	FFS-00551	43005	23.88	-166.277	1845963618	16.7	nSPC-CCR	CCR	HAOR	Halichoeres ornatissimus	2	7	I	Labridae	0.0133	3	1	0.00161391
216	French Frigate	FFS-00551	43005	23.88	-166.277	1845963618	16.7	nSPC-CCR	CCR	HAOR	Halichoeres ornatissimus	2	8	I	Labridae	0.0133	3	1	0.0024091
216	French Frigate	FFS-00551	43005	23.88	-166.277	1845963618	16.7	nSPC-CCR	CCR	MAGE	Macropharyngodon geoffroy	1	10	I	Labridae	0.0107	3.178	1	0.000822966
216	French Frigate	FFS-00551	43005	23.88	-166.277	1845963618	16.7	nSPC-CCR	CCR	MAGE	Macropharyngodon geoffroy	1	6	I	Labridae	0.0107	3.178	1	0.00016231
216	French Frigate	FFS-00551	43005	23.88	-166.277	1845963618	16.7	nSPC-CCR	CCR	MAGE	Macropharyngodon geoffroy	3	4	I	Labridae	0.0107	3.178	1	0.00013423
216	French Frigate	FFS-00551	43005	23.88	-166.277	1845963618	16.7	nSPC-CCR	CCR	MAGE	Macropharyngodon geoffroy	1	5	I	Labridae	0.0107	3.178	1	9.09302e-05
216	French Frigate	FFS-00551	43005	23.88	-166.277	1845963618	16.7	nSPC-CCR	CCR	PSEV	Pseudocheilinus evanidus	3	5	I	Labridae	0.0049	3.51	1	6.65417e-06
216	French Frigate	FFS-00551	43005	23.88	-166.277	1845963618	16.7	nSPC-CCR	CCR	PSEV	Pseudocheilinus evanidus	1	4	I	Labridae	0.0049	3.51	1	1.01349e-06
216	French Frigate	FFS-00551	43005	23.88	-166.277	1845963618	16.7	nSPC-CCR	CCR	PSOC	Pseudocheilinus octotaenia	1	7	I	Labridae	0.0138	3.1563	1	0.000625581
216	French Frigate	FFS-00551	43005	23.88	-166.277	1845963618	16.7	nSPC-CCR	CCR	STBA	Stethojulis balteata	1	10	T	Labridae	0.015	3	1	0.003375
216	French Frigate	FFS-00551	43005	23.88	-166.277	1845963618	16.7	nSPC-CCR	CCR	THBA	Thalassoma ballieui	1	19	N	Labridae	0.0123	3.097	0.98	0.0104127
216	French Frigate	FFS-00551	43005	23.88	-166.277	1845963618	16.7	nSPC-CCR	CCR	THDU	Thalassoma duperrey	3	10	I	Labridae	0.0123	3.097	0.9	0.00328735
216	French Frigate	FFS-00551	43005	23.88	-166.277	1845963618	16.7	nSPC-CCR	CCR	THDU	Thalassoma duperrey	6	6	I	Labridae	0.0123	3.097	0.9	0.00135148
216	French Frigate	FFS-00551	43005	23.88	-166.277	1845963618	16.7	nSPC-CCR	CCR	THDU	Thalassoma duperrey	1	13	I	Labridae	0.0123	3.097	0.9	0.00246949
216	French Frigate	FFS-00551	43005	23.88	-166.277	1845963618	16.7	nSPC-CCR	CCR	THDU	Thalassoma duperrey	6	7	I	Labridae	0.0123	3.097	0.9	0.00217844
216	French Frigate	FFS-00551	43005	23.88	-166.277	1845963618	16.7	nSPC-CCR	CCR	MOGR	Monotaxis grandoculis	1	32	T	Lethrinidae	0.02296	3.02223	0.89	0.276971
216	French Frigate	FFS-00551	43005	23.88	-166.277	1845963618	16.7	nSPC-CCR	CCR	MOGR	Monotaxis grandoculis	1	30	T	Lethrinidae	0.02296	3.02223	0.89	0.22789
216	French Frigate	FFS-00551	43005	23.88	-166.277	1845963618	16.7	nSPC-CCR	CCR	APFU	Aphareus furca	1	30	N	Lutjanidae	0.0105	3	1	0.0312559
216	French Frigate	FFS-00551	43005	23.88	-166.277	1845963618	16.7	nSPC-CCR	CCR	PAIN	Parupeneus insularis	1	20	F	Mullidae	0.0135	3.0671	1	0.0180275
216	French Frigate	FFS-00551	43005	23.88	-166.277	1845963618	16.7	nSPC-CCR	CCR	PAMU	Parupeneus multifasciatus	1	11	I	Mullidae	0.01136	3.21082	0.9	0.000897378
216	French Frigate	FFS-00551	43005	23.88	-166.277	1845963618	16.7	nSPC-CCR	CCR	PAPL	Parupeneus pleurostigma	1	12	T	Mullidae	0.0119	3	1	0.00291195
216	French Frigate	FFS-00551	43005	23.88	-166.277	1845963618	16.7	nSPC-CCR	CCR	CHHA	Chromis hanui	6	4	I	Pomacentridae	0.0229	3.175	0.89	0.00209644
216	French Frigate	FFS-00551	43005	23.88	-166.277	1845963618	16.7	nSPC-CCR	CCR	CHVA	Chromis vanderbilti	130	4	I	Pomacentridae	0.0258	3	1	0.142884
216	French Frigate	FFS-00551	43005	23.88	-166.277	1845963618	16.7	nSPC-CCR	CCR	CACA	Calotomus carolinus	1	17	T	Scaridae	0.0122	3.167	1	0.00686015
216	French Frigate	FFS-00551	43005	23.88	-166.277	1845963618	16.7	nSPC-CCR	CCR	CHPE	Chlorurus perspicillatus	2	25	F	Scaridae	0.0204	3	1	0.265302
216	French Frigate	FFS-00551	43005	23.88	-166.277	1845963618	16.7	nSPC-CCR	CCR	CHSO	Chlorurus sordidus	1	30	I	Scaridae	0.02431	2.96931	1	0.391675
216	French Frigate	FFS-00551	43005	23.88	-166.277	1845963618	16.7	nSPC-CCR	CCR	SCPS	Scarus psittacus	1	21	F	Scaridae	0.01045	3.31871	0.97	0.00589092
216	French Frigate	FFS-00551	43005	23.88	-166.277	1845963618	16.7	nSPC-CCR	CCR	CACO	Canthigaster coronata	1	7	I	Tetraodontidae	0.0424	2.822	1	0.0324559
216	French Frigate	FFS-00551	43005	23.88	-166.277	1845963618	16.7	nSPC-CCR	CCR	ZACO	Zanclus cornutus	1	12	F	Zanclidae	0.0147	3.36991	0.96	0.00251781
216	French Frigate	FFS-00551	43005	23.88	-166.277	1845963630	17.2	nSPC-CCR	CCR	ACNR	Acanthurus nigroris	1	18	I	Acanthuridae	0.021	2.9435	1	0.057062
216	French Frigate	FFS-00551	43005	23.88	-166.277	1845963630	17.2	nSPC-CCR	CCR	ACOL	Acanthurus olivaceus	1	21	I	Acanthuridae	0.03839	3.055	0.86	0.326632
216	French Frigate	FFS-00551	43005	23.88	-166.277	1845963630	17.2	nSPC-CCR	CCR	ACOL	Acanthurus olivaceus	1	20	I	Acanthuridae	0.03839	3.055	0.86	0.281401
216	French Frigate	FFS-00551	43005	23.88	-166.277	1845963630	17.2	nSPC-CCR	CCR	ACOL	Acanthurus olivaceus	2	18	I	Acanthuridae	0.03839	3.055	0.86	0.407912
216	French Frigate	FFS-00551	43005	23.88	-166.277	1845963630	17.2	nSPC-CCR	CCR	ACTR	Acanthurus triostegus	12	14	T	Acanthuridae	0.08306	2.56968	0.87	12.3632
216	French Frigate	FFS-00551	43005	23.88	-166.277	1845963630	17.2	nSPC-CCR	CCR	NABR	Naso brevirostris	1	20	T	Acanthuridae	0.01065	3.24297	1	0.00663675
216	French Frigate	FFS-00551	43005	23.88	-166.277	1845963630	17.2	nSPC-CCR	CCR	NAHE	Naso hexacanthus	2	42	N	Acanthuridae	0.0424411	2.854	0.88	7.22835
216	French Frigate	FFS-00551	43005	23.88	-166.277	1845963630	17.2	nSPC-CCR	CCR	NAHE	Naso hexacanthus	3	38	N	Acanthuridae	0.0424411	2.854	0.88	8.14854
216	French Frigate	FFS-00551	43005	23.88	-166.277	1845963630	17.2	nSPC-CCR	CCR	NALI	Naso lituratus	1	28	N	Acanthuridae	0.0085	3.25	0.97	0.00852871
216	French Frigate	FFS-00551	43005	23.88	-166.277	1845963630	17.2	nSPC-CCR	CCR	NALI	Naso lituratus	2	25	N	Acanthuridae	0.0085	3.25	0.97	0.011802
216	French Frigate	FFS-00551	43005	23.88	-166.277	1845963630	17.2	nSPC-CCR	CCR	NAUN	Naso unicornis	1	24	T	Acanthuridae	0.01788	3.03545	0.96	0.067748
216	French Frigate	FFS-00551	43005	23.88	-166.277	1845963630	17.2	nSPC-CCR	CCR	NAUN	Naso unicornis	1	27	T	Acanthuridae	0.01788	3.03545	0.96	0.0968651
216	French Frigate	FFS-00551	43005	23.88	-166.277	1845963630	17.2	nSPC-CCR	CCR	ZEFL	Zebrasoma flavescens	1	16	T	Acanthuridae	0.0148	3.16	1	0.010545
216	French Frigate	FFS-00551	43005	23.88	-166.277	1845963630	17.2	nSPC-CCR	CCR	MEVI	Melichthys vidua	1	29	I	Balistidae	0.0058	3.554	1	0.0017725
216	French Frigate	FFS-00551	43005	23.88	-166.277	1845963630	17.2	nSPC-CCR	CCR	SUBU	Sufflamen bursa	1	17	I	Balistidae	0.0216	3	1	0.0495117
216	French Frigate	FFS-00551	43005	23.88	-166.277	1845963630	17.2	nSPC-CCR	CCR	SUFR	Sufflamen fraenatum	1	26	T	Balistidae	0.0288132	3.03483	1	0.416222
216	French Frigate	FFS-00551	43005	23.88	-166.277	1845963630	17.2	nSPC-CCR	CCR	CAME	Caranx melampygus	1	40	N	Carangidae	0.02866	2.974	0.89	1.06158
216	French Frigate	FFS-00551	43005	23.88	-166.277	1845963630	17.2	nSPC-CCR	CCR	DEMA	Decapterus macarellus	1	22	F	Carangidae	0.0078	3.14	1	0.00394806
216	French Frigate	FFS-00551	43005	23.88	-166.277	1845963630	17.2	nSPC-CCR	CCR	TROB	Triaenodon obesus	1	140	I	Carcharhinidae	0.0018	3.34393	0.8	0.00472351
216	French Frigate	FFS-00551	43005	23.88	-166.277	1845963630	17.2	nSPC-CCR	CCR	CHFR	Chaetodon fremblii	1	14	N	Chaetodontidae	0.0296	2.9895	1	0.0718251
216	French Frigate	FFS-00551	43005	23.88	-166.277	1845963630	17.2	nSPC-CCR	CCR	CHMU	Chaetodon multicinctus	1	5	I	Chaetodontidae	0.045	2.814	1	0.0150329
216	French Frigate	FFS-00551	43005	23.88	-166.277	1845963630	17.2	nSPC-CCR	CCR	CHMU	Chaetodon multicinctus	1	6	I	Chaetodontidae	0.045	2.814	1	0.0251106
216	French Frigate	FFS-00551	43005	23.88	-166.277	1845963630	17.2	nSPC-CCR	CCR	FOFL	Forcipiger flavissimus	1	16	I	Chaetodontidae	0.0125	3	1	0.008
216	French Frigate	FFS-00551	43005	23.88	-166.277	1845963630	17.2	nSPC-CCR	CCR	GOVI	Goniistius vittatus	4	15	I	Cheilodactylidae	0.0237	3.056	0.91	0.127132
216	French Frigate	FFS-00551	43005	23.88	-166.277	1845963630	17.2	nSPC-CCR	CCR	GOVI	Goniistius vittatus	4	14	I	Cheilodactylidae	0.0237	3.056	0.91	0.102965
216	French Frigate	FFS-00551	43005	23.88	-166.277	1845963630	17.2	nSPC-CCR	CCR	CIFA	Cirrhitops fasciatus	1	6	I	Cirrhitidae	0.017	3	1	0.00106121
216	French Frigate	FFS-00551	43005	23.88	-166.277	1845963630	17.2	nSPC-CCR	CCR	BOBI	Bodianus bilunulatus	1	35	T	Labridae	0.0146	3	1	0.133433
216	French Frigate	FFS-00551	43005	23.88	-166.277	1845963630	17.2	nSPC-CCR	CCR	COVE	Coris venusta	1	12	T	Labridae	0.0065	3.254	1	0.000248242
216	French Frigate	FFS-00551	43005	23.88	-166.277	1845963630	17.2	nSPC-CCR	CCR	HAOR	Halichoeres ornatissimus	1	12	I	Labridae	0.0133	3	1	0.00406536
216	French Frigate	FFS-00551	43005	23.88	-166.277	1845963630	17.2	nSPC-CCR	CCR	LAPH	Labroides phthirophagus	1	10	T	Labridae	0.0059	3.231	1	0.000106813
216	French Frigate	FFS-00551	43005	23.88	-166.277	1845963630	17.2	nSPC-CCR	CCR	MAGE	Macropharyngodon geoffroy	1	5	I	Labridae	0.0107	3.178	1	9.09302e-05
216	French Frigate	FFS-00551	43005	23.88	-166.277	1845963630	17.2	nSPC-CCR	CCR	OXUN	Oxycheilinus unifasciatus	1	24	I	Labridae	0.01689	3	1	0.0666074
216	French Frigate	FFS-00551	43005	23.88	-166.277	1845963630	17.2	nSPC-CCR	CCR	PSOC	Pseudocheilinus octotaenia	1	5	I	Labridae	0.0138	3.1563	1	0.000216301
216	French Frigate	FFS-00551	43005	23.88	-166.277	1845963630	17.2	nSPC-CCR	CCR	STBA	Stethojulis balteata	1	6	I	Labridae	0.015	3	1	0.000729
216	French Frigate	FFS-00551	43005	23.88	-166.277	1845963630	17.2	nSPC-CCR	CCR	STBA	Stethojulis balteata	2	5	I	Labridae	0.015	3	1	0.00084375
216	French Frigate	FFS-00551	43005	23.88	-166.277	1845963630	17.2	nSPC-CCR	CCR	THBA	Thalassoma ballieui	1	21	T	Labridae	0.0123	3.097	0.98	0.0141963
216	French Frigate	FFS-00551	43005	23.88	-166.277	1845963630	17.2	nSPC-CCR	CCR	MOGR	Monotaxis grandoculis	1	10	T	Lethrinidae	0.02296	3.02223	0.89	0.00823673
216	French Frigate	FFS-00551	43005	23.88	-166.277	1845963630	17.2	nSPC-CCR	CCR	APFU	Aphareus furca	2	33	N	Lutjanidae	0.0105	3	1	0.0832031
216	French Frigate	FFS-00551	43005	23.88	-166.277	1845963630	17.2	nSPC-CCR	CCR	PACY	Parupeneus cyclostomus	1	38	N	Mullidae	0.0124	3	1	0.10462
216	French Frigate	FFS-00551	43005	23.88	-166.277	1845963630	17.2	nSPC-CCR	CCR	PAMU	Parupeneus multifasciatus	1	14	I	Mullidae	0.01136	3.21082	0.9	0.00194653
216	French Frigate	FFS-00551	43005	23.88	-166.277	1845963630	17.2	nSPC-CCR	CCR	PAMU	Parupeneus multifasciatus	1	12	I	Mullidae	0.01136	3.21082	0.9	0.00118661
216	French Frigate	FFS-00551	43005	23.88	-166.277	1845963630	17.2	nSPC-CCR	CCR	PAPL	Parupeneus pleurostigma	1	15	N	Mullidae	0.0119	3	1	0.00568741
216	French Frigate	FFS-00551	43005	23.88	-166.277	1845963630	17.2	nSPC-CCR	CCR	CEPO	Centropyge potteri	1	6	I	Pomacanthidae	0.0745	2.577	1	0.125557
216	French Frigate	FFS-00551	43005	23.88	-166.277	1845963630	17.2	nSPC-CCR	CCR	CHHA	Chromis hanui	3	4	I	Pomacentridae	0.0229	3.175	0.89	0.00104822
216	French Frigate	FFS-00551	43005	23.88	-166.277	1845963630	17.2	nSPC-CCR	CCR	CHVA	Chromis vanderbilti	9	4	I	Pomacentridae	0.0258	3	1	0.00989194
216	French Frigate	FFS-00551	43005	23.88	-166.277	1845963630	17.2	nSPC-CCR	CCR	CHVA	Chromis vanderbilti	72	3	I	Pomacentridae	0.0258	3	1	0.0333853
216	French Frigate	FFS-00551	43005	23.88	-166.277	1845963630	17.2	nSPC-CCR	CCR	CACA	Calotomus carolinus	1	20	T	Scaridae	0.0122	3.167	1	0.0114779
216	French Frigate	FFS-00551	43005	23.88	-166.277	1845963630	17.2	nSPC-CCR	CCR	SCDU	Scarus dubius	1	15	T	Scaridae	0.0222	2.971	0.97	0.0348242
49	French Frigate	FFS-00562	42989	23.8583	-166.167	1845963347	16.1	nSPC	OC	ACNF	Acanthurus nigrofuscus	1	11	F	Acanthuridae	0.02637	3.02837	0.91	0.0177101
49	French Frigate	FFS-00562	42989	23.8583	-166.167	1845963347	16.1	nSPC	OC	ACNR	Acanthurus nigroris	4	20	I	Acanthuridae	0.021	2.9435	1	0.311239
49	French Frigate	FFS-00562	42989	23.8583	-166.167	1845963347	16.1	nSPC	OC	ACOL	Acanthurus olivaceus	1	20	I	Acanthuridae	0.03839	3.055	0.86	0.281401
49	French Frigate	FFS-00562	42989	23.8583	-166.167	1845963347	16.1	nSPC	OC	ACOL	Acanthurus olivaceus	7	6	I	Acanthuridae	0.03839	3.055	0.86	0.0497771
49	French Frigate	FFS-00562	42989	23.8583	-166.167	1845963347	16.1	nSPC	OC	NAUN	Naso unicornis	1	22	N	Acanthuridae	0.01788	3.03545	0.96	0.0520225
49	French Frigate	FFS-00562	42989	23.8583	-166.167	1845963347	16.1	nSPC	OC	MEVI	Melichthys vidua	1	21	I	Balistidae	0.0058	3.554	1	0.000562847
49	French Frigate	FFS-00562	42989	23.8583	-166.167	1845963347	16.1	nSPC	OC	SUBU	Sufflamen bursa	1	16	I	Balistidae	0.0216	3	1	0.0412782
49	French Frigate	FFS-00562	42989	23.8583	-166.167	1845963347	16.1	nSPC	OC	CHKL	Chaetodon kleinii	2	8	I	Chaetodontidae	0.0296	2.9895	1	0.0269615
49	French Frigate	FFS-00562	42989	23.8583	-166.167	1845963347	16.1	nSPC	OC	CHMU	Chaetodon multicinctus	2	6	I	Chaetodontidae	0.045	2.814	1	0.0502213
49	French Frigate	FFS-00562	42989	23.8583	-166.167	1845963347	16.1	nSPC	OC	FOFL	Forcipiger flavissimus	2	10	T	Chaetodontidae	0.0125	3	1	0.00390625
49	French Frigate	FFS-00562	42989	23.8583	-166.167	1845963347	16.1	nSPC	OC	FOLO	Forcipiger longirostris	1	12	T	Chaetodontidae	0.0138	3	1	0.00454131
49	French Frigate	FFS-00562	42989	23.8583	-166.167	1845963347	16.1	nSPC	OC	CIFA	Cirrhitops fasciatus	1	7	I	Cirrhitidae	0.017	3	1	0.00168516
49	French Frigate	FFS-00562	42989	23.8583	-166.167	1845963347	16.1	nSPC	OC	PAAR	Paracirrhites arcatus	5	7	I	Cirrhitidae	0.0165	3.1253	1	0.00587838
49	French Frigate	FFS-00562	42989	23.8583	-166.167	1845963347	16.1	nSPC	OC	PAFO	Paracirrhites forsteri	1	12	I	Cirrhitidae	0.0165	3.1253	1	0.00633677
49	French Frigate	FFS-00562	42989	23.8583	-166.167	1845963347	16.1	nSPC	OC	BOBI	Bodianus bilunulatus	1	40	N	Labridae	0.0146	3	1	0.199177
49	French Frigate	FFS-00562	42989	23.8583	-166.167	1845963347	16.1	nSPC	OC	LAPH	Labroides phthirophagus	1	6	I	Labridae	0.0059	3.231	1	2.05036e-05
49	French Frigate	FFS-00562	42989	23.8583	-166.167	1845963347	16.1	nSPC	OC	MAGE	Macropharyngodon geoffroy	1	7	I	Labridae	0.0107	3.178	1	0.000264913
49	French Frigate	FFS-00562	42989	23.8583	-166.167	1845963347	16.1	nSPC	OC	MAGE	Macropharyngodon geoffroy	3	6	I	Labridae	0.0107	3.178	1	0.000486931
49	French Frigate	FFS-00562	42989	23.8583	-166.167	1845963347	16.1	nSPC	OC	OXUN	Oxycheilinus unifasciatus	1	18	N	Labridae	0.01689	3	1	0.0281
49	French Frigate	FFS-00562	42989	23.8583	-166.167	1845963347	16.1	nSPC	OC	PSEV	Pseudocheilinus evanidus	2	5	I	Labridae	0.0049	3.51	1	4.43612e-06
49	French Frigate	FFS-00562	42989	23.8583	-166.167	1845963347	16.1	nSPC	OC	PSOC	Pseudocheilinus octotaenia	1	7	I	Labridae	0.0138	3.1563	1	0.000625581
49	French Frigate	FFS-00562	42989	23.8583	-166.167	1845963347	16.1	nSPC	OC	PSTE	Pseudocheilinus tetrataenia	1	5	I	Labridae	0.0138	3.1563	1	0.000216301
49	French Frigate	FFS-00562	42989	23.8583	-166.167	1845963347	16.1	nSPC	OC	STBA	Stethojulis balteata	1	12	F	Labridae	0.015	3	1	0.005832
49	French Frigate	FFS-00562	42989	23.8583	-166.167	1845963347	16.1	nSPC	OC	THDU	Thalassoma duperrey	2	6	I	Labridae	0.0123	3.097	0.9	0.000450495
49	French Frigate	FFS-00562	42989	23.8583	-166.167	1845963347	16.1	nSPC	OC	THDU	Thalassoma duperrey	3	12	I	Labridae	0.0123	3.097	0.9	0.0057819
49	French Frigate	FFS-00562	42989	23.8583	-166.167	1845963347	16.1	nSPC	OC	THDU	Thalassoma duperrey	1	15	I	Labridae	0.0123	3.097	0.9	0.00384662
49	French Frigate	FFS-00562	42989	23.8583	-166.167	1845963347	16.1	nSPC	OC	THDU	Thalassoma duperrey	1	10	I	Labridae	0.0123	3.097	0.9	0.00109578
49	French Frigate	FFS-00562	42989	23.8583	-166.167	1845963347	16.1	nSPC	OC	THDU	Thalassoma duperrey	5	7	I	Labridae	0.0123	3.097	0.9	0.00181536
49	French Frigate	FFS-00562	42989	23.8583	-166.167	1845963347	16.1	nSPC	OC	PAMU	Parupeneus multifasciatus	3	11	I	Mullidae	0.01136	3.21082	0.9	0.00269213
49	French Frigate	FFS-00562	42989	23.8583	-166.167	1845963347	16.1	nSPC	OC	CEPO	Centropyge potteri	1	5	I	Pomacanthidae	0.0745	2.577	1	0.078486
49	French Frigate	FFS-00562	42989	23.8583	-166.167	1845963347	16.1	nSPC	OC	CHHA	Chromis hanui	2	4	I	Pomacentridae	0.0229	3.175	0.89	0.000698814
49	French Frigate	FFS-00562	42989	23.8583	-166.167	1845963347	16.1	nSPC	OC	CHVA	Chromis vanderbilti	3	5	I	Pomacentridae	0.0258	3	1	0.00644007
49	French Frigate	FFS-00562	42989	23.8583	-166.167	1845963347	16.1	nSPC	OC	PLJO	Plectroglyphidodon johnstonianus	5	4	I	Pomacentridae	0.0612	2.635	1	0.122599
49	French Frigate	FFS-00562	42989	23.8583	-166.167	1845963347	16.1	nSPC	OC	CACA	Calotomus carolinus	1	30	N	Scaridae	0.0122	3.167	1	0.0414519
49	French Frigate	FFS-00562	42989	23.8583	-166.167	1845963347	16.1	nSPC	OC	CACA	Calotomus carolinus	1	25	N	Scaridae	0.0122	3.167	1	0.023269
49	French Frigate	FFS-00562	42989	23.8583	-166.167	1845963360	16.1	nSPC	OC	ACNR	Acanthurus nigroris	3	5	I	Acanthuridae	0.021	2.9435	1	0.0039445
49	French Frigate	FFS-00562	42989	23.8583	-166.167	1845963360	16.1	nSPC	OC	ACNR	Acanthurus nigroris	3	23	I	Acanthuridae	0.021	2.9435	1	0.352225
49	French Frigate	FFS-00562	42989	23.8583	-166.167	1845963360	16.1	nSPC	OC	ACNR	Acanthurus nigroris	3	20	I	Acanthuridae	0.021	2.9435	1	0.233429
49	French Frigate	FFS-00562	42989	23.8583	-166.167	1845963360	16.1	nSPC	OC	ACNR	Acanthurus nigroris	5	8	I	Acanthuridae	0.021	2.9435	1	0.0262221
49	French Frigate	FFS-00562	42989	23.8583	-166.167	1845963360	16.1	nSPC	OC	ACOL	Acanthurus olivaceus	2	17	I	Acanthuridae	0.03839	3.055	0.86	0.342555
49	French Frigate	FFS-00562	42989	23.8583	-166.167	1845963360	16.1	nSPC	OC	NALI	Naso lituratus	2	22	N	Acanthuridae	0.0085	3.25	0.97	0.00778975
49	French Frigate	FFS-00562	42989	23.8583	-166.167	1845963360	16.1	nSPC	OC	NAUN	Naso unicornis	1	25	F	Acanthuridae	0.01788	3.03545	0.96	0.0766851
49	French Frigate	FFS-00562	42989	23.8583	-166.167	1845963360	16.1	nSPC	OC	ZEFL	Zebrasoma flavescens	1	15	T	Acanthuridae	0.0148	3.16	1	0.00859954
49	French Frigate	FFS-00562	42989	23.8583	-166.167	1845963360	16.1	nSPC	OC	MENI	Melichthys niger	1	19	I	Balistidae	0.0058	3.554	1	0.000394379
49	French Frigate	FFS-00562	42989	23.8583	-166.167	1845963360	16.1	nSPC	OC	MEVI	Melichthys vidua	1	22	I	Balistidae	0.0058	3.554	1	0.000664039
49	French Frigate	FFS-00562	42989	23.8583	-166.167	1845963360	16.1	nSPC	OC	SUBU	Sufflamen bursa	2	17	I	Balistidae	0.0216	3	1	0.0990234
49	French Frigate	FFS-00562	42989	23.8583	-166.167	1845963360	16.1	nSPC	OC	CAGA	Carcharhinus galapagensis	1	130	T	Carcharhinidae	0.0023	3.373	0.85	0.00984848
49	French Frigate	FFS-00562	42989	23.8583	-166.167	1845963360	16.1	nSPC	OC	CHAU	Chaetodon auriga	2	15	I	Chaetodontidae	0.0404	2.82943	1	0.484788
49	French Frigate	FFS-00562	42989	23.8583	-166.167	1845963360	16.1	nSPC	OC	CHFR	Chaetodon fremblii	1	10	I	Chaetodontidae	0.0296	2.9895	1	0.026268
49	French Frigate	FFS-00562	42989	23.8583	-166.167	1845963360	16.1	nSPC	OC	CHKL	Chaetodon kleinii	2	12	I	Chaetodontidae	0.0296	2.9895	1	0.0906085
49	French Frigate	FFS-00562	42989	23.8583	-166.167	1845963360	16.1	nSPC	OC	CHOR	Chaetodon ornatissimus	1	18	I	Chaetodontidae	0.0296	2.9895	1	0.152252
49	French Frigate	FFS-00562	42989	23.8583	-166.167	1845963360	16.1	nSPC	OC	PAAR	Paracirrhites arcatus	5	5	I	Cirrhitidae	0.0165	3.1253	1	0.00205383
49	French Frigate	FFS-00562	42989	23.8583	-166.167	1845963360	16.1	nSPC	OC	PAAR	Paracirrhites arcatus	3	6	I	Cirrhitidae	0.0165	3.1253	1	0.00217861
49	French Frigate	FFS-00562	42989	23.8583	-166.167	1845963360	16.1	nSPC	OC	PAFO	Paracirrhites forsteri	1	18	I	Cirrhitidae	0.0165	3.1253	1	0.0225012
49	French Frigate	FFS-00562	42989	23.8583	-166.167	1845963360	16.1	nSPC	OC	PAFO	Paracirrhites forsteri	1	7	I	Cirrhitidae	0.0165	3.1253	1	0.00117568
49	French Frigate	FFS-00562	42989	23.8583	-166.167	1845963360	16.1	nSPC	OC	BOBI	Bodianus bilunulatus	1	27	I	Labridae	0.0146	3	1	0.0612562
49	French Frigate	FFS-00562	42989	23.8583	-166.167	1845963360	16.1	nSPC	OC	BOBI	Bodianus bilunulatus	1	18	I	Labridae	0.0146	3	1	0.01815
49	French Frigate	FFS-00562	42989	23.8583	-166.167	1845963360	16.1	nSPC	OC	COGA	Coris gaimard	1	7	I	Labridae	0.0109	3	1	0.000444195
49	French Frigate	FFS-00562	42989	23.8583	-166.167	1845963360	16.1	nSPC	OC	HAOR	Halichoeres ornatissimus	1	7	I	Labridae	0.0133	3	1	0.000806954
49	French Frigate	FFS-00562	42989	23.8583	-166.167	1845963360	16.1	nSPC	OC	PSEV	Pseudocheilinus evanidus	1	7	I	Labridae	0.0049	3.51	1	7.22574e-06
49	French Frigate	FFS-00562	42989	23.8583	-166.167	1845963360	16.1	nSPC	OC	PSOC	Pseudocheilinus octotaenia	1	8	I	Labridae	0.0138	3.1563	1	0.000953506
49	French Frigate	FFS-00562	42989	23.8583	-166.167	1845963360	16.1	nSPC	OC	THDU	Thalassoma duperrey	5	3	I	Labridae	0.0123	3.097	0.9	0.000131625
49	French Frigate	FFS-00562	42989	23.8583	-166.167	1845963360	16.1	nSPC	OC	THDU	Thalassoma duperrey	1	10	I	Labridae	0.0123	3.097	0.9	0.00109578
49	French Frigate	FFS-00562	42989	23.8583	-166.167	1845963360	16.1	nSPC	OC	THDU	Thalassoma duperrey	5	5	I	Labridae	0.0123	3.097	0.9	0.000640332
49	French Frigate	FFS-00562	42989	23.8583	-166.167	1845963360	16.1	nSPC	OC	CADU	Cantherhines dumerilii	1	18	I	Monacanthidae	0.0406	2.792	1	0.416606
49	French Frigate	FFS-00562	42989	23.8583	-166.167	1845963360	16.1	nSPC	OC	CADU	Cantherhines dumerilii	1	10	I	Monacanthidae	0.0406	2.792	1	0.0807244
49	French Frigate	FFS-00562	42989	23.8583	-166.167	1845963360	16.1	nSPC	OC	PAMU	Parupeneus multifasciatus	5	4	I	Mullidae	0.01136	3.21082	0.9	0.000174312
49	French Frigate	FFS-00562	42989	23.8583	-166.167	1845963360	16.1	nSPC	OC	PAMU	Parupeneus multifasciatus	5	5	I	Mullidae	0.01136	3.21082	0.9	0.000356852
49	French Frigate	FFS-00562	42989	23.8583	-166.167	1845963360	16.1	nSPC	OC	GYME	Gymnothorax meleagris	1	70	I	Muraenidae	0.0021	3	1	0.00317652
49	French Frigate	FFS-00562	42989	23.8583	-166.167	1845963360	16.1	nSPC	OC	APAR	Apolemichthys arcuatus	1	11	I	Pomacanthidae	0.0669	2.724	1	0.433725
49	French Frigate	FFS-00562	42989	23.8583	-166.167	1845963360	16.1	nSPC	OC	CEPO	Centropyge potteri	1	6	I	Pomacanthidae	0.0745	2.577	1	0.125557
49	French Frigate	FFS-00562	42989	23.8583	-166.167	1845963360	16.1	nSPC	OC	CEPO	Centropyge potteri	1	8	I	Pomacanthidae	0.0745	2.577	1	0.263518
49	French Frigate	FFS-00562	42989	23.8583	-166.167	1845963360	16.1	nSPC	OC	CEPO	Centropyge potteri	1	5	I	Pomacanthidae	0.0745	2.577	1	0.078486
49	French Frigate	FFS-00562	42989	23.8583	-166.167	1845963360	16.1	nSPC	OC	CEPO	Centropyge potteri	2	4	I	Pomacanthidae	0.0745	2.577	1	0.0883253
49	French Frigate	FFS-00562	42989	23.8583	-166.167	1845963360	16.1	nSPC	OC	CHHA	Chromis hanui	2	5	I	Pomacentridae	0.0229	3.175	0.89	0.00141922
49	French Frigate	FFS-00562	42989	23.8583	-166.167	1845963360	16.1	nSPC	OC	CHVA	Chromis vanderbilti	3	5	I	Pomacentridae	0.0258	3	1	0.00644007
49	French Frigate	FFS-00562	42989	23.8583	-166.167	1845963360	16.1	nSPC	OC	CHVA	Chromis vanderbilti	3	4	I	Pomacentridae	0.0258	3	1	0.00329731
49	French Frigate	FFS-00562	42989	23.8583	-166.167	1845963360	16.1	nSPC	OC	DAAL	Dascyllus albisella	10	6	I	Pomacentridae	0.0462	2.911	1	0.238765
49	French Frigate	FFS-00562	42989	23.8583	-166.167	1845963360	16.1	nSPC	OC	DAAL	Dascyllus albisella	10	7	I	Pomacentridae	0.0462	2.911	1	0.373984
49	French Frigate	FFS-00562	42989	23.8583	-166.167	1845963360	16.1	nSPC	OC	PLJO	Plectroglyphidodon johnstonianus	1	5	I	Pomacentridae	0.0612	2.635	1	0.0441444
49	French Frigate	FFS-00562	42989	23.8583	-166.167	1845963360	16.1	nSPC	OC	CACA	Calotomus carolinus	1	14	I	Scaridae	0.0122	3.167	1	0.00370928
49	French Frigate	FFS-00562	42989	23.8583	-166.167	1845963360	16.1	nSPC	OC	CACA	Calotomus carolinus	1	18	I	Scaridae	0.0122	3.167	1	0.00822147
49	French Frigate	FFS-00562	42989	23.8583	-166.167	1845963343	16.7	nSPC-CCR	CCR	ACNF	Acanthurus nigrofuscus	1	11	F	Acanthuridae	0.02637	3.02837	0.91	0.0177101
49	French Frigate	FFS-00562	42989	23.8583	-166.167	1845963343	16.7	nSPC-CCR	CCR	ACNR	Acanthurus nigroris	1	19	I	Acanthuridae	0.021	2.9435	1	0.0669058
49	French Frigate	FFS-00562	42989	23.8583	-166.167	1845963343	16.7	nSPC-CCR	CCR	ACOL	Acanthurus olivaceus	3	20	I	Acanthuridae	0.03839	3.055	0.86	0.844203
49	French Frigate	FFS-00562	42989	23.8583	-166.167	1845963343	16.7	nSPC-CCR	CCR	ACOL	Acanthurus olivaceus	2	22	I	Acanthuridae	0.03839	3.055	0.86	0.753027
49	French Frigate	FFS-00562	42989	23.8583	-166.167	1845963343	16.7	nSPC-CCR	CCR	ACOL	Acanthurus olivaceus	1	6	I	Acanthuridae	0.03839	3.055	0.86	0.00711101
49	French Frigate	FFS-00562	42989	23.8583	-166.167	1845963343	16.7	nSPC-CCR	CCR	CTST	Ctenochaetus strigosus	1	4	T	Acanthuridae	0.022	3	1	0.000681472
49	French Frigate	FFS-00562	42989	23.8583	-166.167	1845963343	16.7	nSPC-CCR	CCR	NAHE	Naso hexacanthus	3	35	I	Acanthuridae	0.0424411	2.854	0.88	6.44388
49	French Frigate	FFS-00562	42989	23.8583	-166.167	1845963343	16.7	nSPC-CCR	CCR	NAHE	Naso hexacanthus	3	40	I	Acanthuridae	0.0424411	2.854	0.88	9.43314
49	French Frigate	FFS-00562	42989	23.8583	-166.167	1845963343	16.7	nSPC-CCR	CCR	NALI	Naso lituratus	1	35	I	Acanthuridae	0.0085	3.25	0.97	0.0176133
49	French Frigate	FFS-00562	42989	23.8583	-166.167	1845963343	16.7	nSPC-CCR	CCR	NAUN	Naso unicornis	3	33	I	Acanthuridae	0.01788	3.03545	0.96	0.534353
49	French Frigate	FFS-00562	42989	23.8583	-166.167	1845963343	16.7	nSPC-CCR	CCR	NAUN	Naso unicornis	4	30	I	Acanthuridae	0.01788	3.03545	0.96	0.533485
49	French Frigate	FFS-00562	42989	23.8583	-166.167	1845963343	16.7	nSPC-CCR	CCR	ZEFL	Zebrasoma flavescens	2	14	T	Acanthuridae	0.0148	3.16	1	0.01383
49	French Frigate	FFS-00562	42989	23.8583	-166.167	1845963343	16.7	nSPC-CCR	CCR	MENI	Melichthys niger	1	18	N	Balistidae	0.0058	3.554	1	0.000325433
49	French Frigate	FFS-00562	42989	23.8583	-166.167	1845963343	16.7	nSPC-CCR	CCR	MEVI	Melichthys vidua	1	19	I	Balistidae	0.0058	3.554	1	0.000394379
49	French Frigate	FFS-00562	42989	23.8583	-166.167	1845963343	16.7	nSPC-CCR	CCR	SUBU	Sufflamen bursa	2	13	I	Balistidae	0.0216	3	1	0.0442814
49	French Frigate	FFS-00562	42989	23.8583	-166.167	1845963343	16.7	nSPC-CCR	CCR	CAGA	Carcharhinus galapagensis	1	110	N	Carcharhinidae	0.0023	3.373	0.85	0.00560603
49	French Frigate	FFS-00562	42989	23.8583	-166.167	1845963343	16.7	nSPC-CCR	CCR	CHFR	Chaetodon fremblii	2	10	N	Chaetodontidae	0.0296	2.9895	1	0.0525359
49	French Frigate	FFS-00562	42989	23.8583	-166.167	1845963343	16.7	nSPC-CCR	CCR	CHKL	Chaetodon kleinii	2	8	F	Chaetodontidae	0.0296	2.9895	1	0.0269615
49	French Frigate	FFS-00562	42989	23.8583	-166.167	1845963343	16.7	nSPC-CCR	CCR	CHMU	Chaetodon multicinctus	2	9	N	Chaetodontidae	0.045	2.814	1	0.157184
49	French Frigate	FFS-00562	42989	23.8583	-166.167	1845963343	16.7	nSPC-CCR	CCR	CHQU	Chaetodon quadrimaculatus	2	9	T	Chaetodontidae	0.0296	2.9895	1	0.0383411
49	French Frigate	FFS-00562	42989	23.8583	-166.167	1845963343	16.7	nSPC-CCR	CCR	FOFL	Forcipiger flavissimus	1	7	I	Chaetodontidae	0.0125	3	1	0.000669922
49	French Frigate	FFS-00562	42989	23.8583	-166.167	1845963343	16.7	nSPC-CCR	CCR	CIFA	Cirrhitops fasciatus	3	7	I	Cirrhitidae	0.017	3	1	0.00505548
49	French Frigate	FFS-00562	42989	23.8583	-166.167	1845963343	16.7	nSPC-CCR	CCR	PAAR	Paracirrhites arcatus	4	7	I	Cirrhitidae	0.0165	3.1253	1	0.0047027
49	French Frigate	FFS-00562	42989	23.8583	-166.167	1845963343	16.7	nSPC-CCR	CCR	BOBI	Bodianus bilunulatus	1	19	N	Labridae	0.0146	3	1	0.0213461
49	French Frigate	FFS-00562	42989	23.8583	-166.167	1845963343	16.7	nSPC-CCR	CCR	BOBI	Bodianus bilunulatus	1	35	N	Labridae	0.0146	3	1	0.133433
49	French Frigate	FFS-00562	42989	23.8583	-166.167	1845963343	16.7	nSPC-CCR	CCR	COGA	Coris gaimard	1	18	N	Labridae	0.0109	3	1	0.00755261
49	French Frigate	FFS-00562	42989	23.8583	-166.167	1845963343	16.7	nSPC-CCR	CCR	HAOR	Halichoeres ornatissimus	1	7	I	Labridae	0.0133	3	1	0.000806954
49	French Frigate	FFS-00562	42989	23.8583	-166.167	1845963343	16.7	nSPC-CCR	CCR	LAPH	Labroides phthirophagus	1	7	I	Labridae	0.0059	3.231	1	3.37392e-05
49	French Frigate	FFS-00562	42989	23.8583	-166.167	1845963343	16.7	nSPC-CCR	CCR	MAGE	Macropharyngodon geoffroy	1	9	T	Labridae	0.0107	3.178	1	0.000588795
49	French Frigate	FFS-00562	42989	23.8583	-166.167	1845963343	16.7	nSPC-CCR	CCR	OXUN	Oxycheilinus unifasciatus	1	25	F	Labridae	0.01689	3	1	0.0752851
49	French Frigate	FFS-00562	42989	23.8583	-166.167	1845963343	16.7	nSPC-CCR	CCR	PSEV	Pseudocheilinus evanidus	1	4	I	Labridae	0.0049	3.51	1	1.01349e-06
49	French Frigate	FFS-00562	42989	23.8583	-166.167	1845963343	16.7	nSPC-CCR	CCR	PSTE	Pseudocheilinus tetrataenia	2	5	I	Labridae	0.0138	3.1563	1	0.000432603
49	French Frigate	FFS-00562	42989	23.8583	-166.167	1845963343	16.7	nSPC-CCR	CCR	STBA	Stethojulis balteata	1	12	F	Labridae	0.015	3	1	0.005832
49	French Frigate	FFS-00562	42989	23.8583	-166.167	1845963343	16.7	nSPC-CCR	CCR	THDU	Thalassoma duperrey	2	8	I	Labridae	0.0123	3.097	0.9	0.00109806
49	French Frigate	FFS-00562	42989	23.8583	-166.167	1845963343	16.7	nSPC-CCR	CCR	THDU	Thalassoma duperrey	3	7	I	Labridae	0.0123	3.097	0.9	0.00108922
49	French Frigate	FFS-00562	42989	23.8583	-166.167	1845963343	16.7	nSPC-CCR	CCR	THDU	Thalassoma duperrey	1	9	I	Labridae	0.0123	3.097	0.9	0.000790704
49	French Frigate	FFS-00562	42989	23.8583	-166.167	1845963343	16.7	nSPC-CCR	CCR	THDU	Thalassoma duperrey	1	6	I	Labridae	0.0123	3.097	0.9	0.000225247
49	French Frigate	FFS-00562	42989	23.8583	-166.167	1845963343	16.7	nSPC-CCR	CCR	APVI	Aprion virescens	1	55	N	Lutjanidae	0.02297	2.88627	0.9	1.44863
49	French Frigate	FFS-00562	42989	23.8583	-166.167	1845963343	16.7	nSPC-CCR	CCR	CASA	Cantherhines sandwichiensis	1	9	I	Monacanthidae	0.007	3.262	1	0.000121185
49	French Frigate	FFS-00562	42989	23.8583	-166.167	1845963343	16.7	nSPC-CCR	CCR	PAMU	Parupeneus multifasciatus	1	14	N	Mullidae	0.01136	3.21082	0.9	0.00194653
49	French Frigate	FFS-00562	42989	23.8583	-166.167	1845963343	16.7	nSPC-CCR	CCR	GYZE	Gymnomuraena zebra	1	40	I	Muraenidae	0.0005	3.303	1	2.44513e-06
49	French Frigate	FFS-00562	42989	23.8583	-166.167	1845963343	16.7	nSPC-CCR	CCR	APAR	Apolemichthys arcuatus	1	14	T	Pomacanthidae	0.0669	2.724	1	0.836592
49	French Frigate	FFS-00562	42989	23.8583	-166.167	1845963343	16.7	nSPC-CCR	CCR	CEFI	Centropyge fisheri	1	5	I	Pomacanthidae	0.0745	2.577	1	0.078486
49	French Frigate	FFS-00562	42989	23.8583	-166.167	1845963343	16.7	nSPC-CCR	CCR	CEPO	Centropyge potteri	2	5	I	Pomacanthidae	0.0745	2.577	1	0.156972
49	French Frigate	FFS-00562	42989	23.8583	-166.167	1845963343	16.7	nSPC-CCR	CCR	CEPO	Centropyge potteri	1	4	I	Pomacanthidae	0.0745	2.577	1	0.0441627
49	French Frigate	FFS-00562	42989	23.8583	-166.167	1845963343	16.7	nSPC-CCR	CCR	CHHA	Chromis hanui	8	4	I	Pomacentridae	0.0229	3.175	0.89	0.00279525
49	French Frigate	FFS-00562	42989	23.8583	-166.167	1845963343	16.7	nSPC-CCR	CCR	CHVA	Chromis vanderbilti	25	5	I	Pomacentridae	0.0258	3	1	0.0536672
49	French Frigate	FFS-00562	42989	23.8583	-166.167	1845963343	16.7	nSPC-CCR	CCR	DAAL	Dascyllus albisella	3	5	I	Pomacentridae	0.0462	2.911	1	0.0421304
49	French Frigate	FFS-00562	42989	23.8583	-166.167	1845963343	16.7	nSPC-CCR	CCR	DAAL	Dascyllus albisella	6	6	I	Pomacentridae	0.0462	2.911	1	0.143259
49	French Frigate	FFS-00562	42989	23.8583	-166.167	1845963343	16.7	nSPC-CCR	CCR	PLJO	Plectroglyphidodon johnstonianus	1	5	I	Pomacentridae	0.0612	2.635	1	0.0441444
49	French Frigate	FFS-00562	42989	23.8583	-166.167	1845963343	16.7	nSPC-CCR	CCR	PTHE	Ptereleotris heteroptera	2	9	I	Ptereleotridae	0.0091	3	1	0.00109871
49	French Frigate	FFS-00562	42989	23.8583	-166.167	1845963343	16.7	nSPC-CCR	CCR	CACA	Calotomus carolinus	1	20	T	Scaridae	0.0122	3.167	1	0.0114779
49	French Frigate	FFS-00562	42989	23.8583	-166.167	1845963343	16.7	nSPC-CCR	CCR	CHPE	Chlorurus perspicillatus	1	33	F	Scaridae	0.0204	3	1	0.305093
49	French Frigate	FFS-00562	42989	23.8583	-166.167	1845963343	16.7	nSPC-CCR	CCR	CAJA	Canthigaster jactator	1	5	I	Tetraodontidae	0.0424	2.822	1	0.012558
49	French Frigate	FFS-00562	42989	23.8583	-166.167	1845963359	15.2	nSPC-CCR	CCR	ACBL	Acanthurus blochii	1	19	I	Acanthuridae	0.02506	3.03193	0.93	0.0845973
49	French Frigate	FFS-00562	42989	23.8583	-166.167	1845963359	15.2	nSPC-CCR	CCR	ACBL	Acanthurus blochii	2	16	I	Acanthuridae	0.02506	3.03193	0.93	0.100485
49	French Frigate	FFS-00562	42989	23.8583	-166.167	1845963359	15.2	nSPC-CCR	CCR	ACNR	Acanthurus nigroris	3	20	I	Acanthuridae	0.021	2.9435	1	0.233429
49	French Frigate	FFS-00562	42989	23.8583	-166.167	1845963359	15.2	nSPC-CCR	CCR	ACNR	Acanthurus nigroris	5	15	I	Acanthuridae	0.021	2.9435	1	0.16682
49	French Frigate	FFS-00562	42989	23.8583	-166.167	1845963359	15.2	nSPC-CCR	CCR	ACNR	Acanthurus nigroris	5	5	I	Acanthuridae	0.021	2.9435	1	0.00657417
49	French Frigate	FFS-00562	42989	23.8583	-166.167	1845963359	15.2	nSPC-CCR	CCR	ACTR	Acanthurus triostegus	3	12	N	Acanthuridae	0.08306	2.56968	0.87	2.07988
49	French Frigate	FFS-00562	42989	23.8583	-166.167	1845963359	15.2	nSPC-CCR	CCR	NAHE	Naso hexacanthus	2	30	N	Acanthuridae	0.0424411	2.854	0.88	2.76688
49	French Frigate	FFS-00562	42989	23.8583	-166.167	1845963359	15.2	nSPC-CCR	CCR	NAHE	Naso hexacanthus	1	33	N	Acanthuridae	0.0424411	2.854	0.88	1.81591
49	French Frigate	FFS-00562	42989	23.8583	-166.167	1845963359	15.2	nSPC-CCR	CCR	NALI	Naso lituratus	2	18	I	Acanthuridae	0.0085	3.25	0.97	0.00405775
49	French Frigate	FFS-00562	42989	23.8583	-166.167	1845963359	15.2	nSPC-CCR	CCR	NAUN	Naso unicornis	3	19	I	Acanthuridae	0.01788	3.03545	0.96	0.100011
49	French Frigate	FFS-00562	42989	23.8583	-166.167	1845963359	15.2	nSPC-CCR	CCR	MENI	Melichthys niger	2	18	I	Balistidae	0.0058	3.554	1	0.000650866
49	French Frigate	FFS-00562	42989	23.8583	-166.167	1845963359	15.2	nSPC-CCR	CCR	MEVI	Melichthys vidua	1	16	I	Balistidae	0.0058	3.554	1	0.000214124
49	French Frigate	FFS-00562	42989	23.8583	-166.167	1845963359	15.2	nSPC-CCR	CCR	MEVI	Melichthys vidua	1	17	I	Balistidae	0.0058	3.554	1	0.000265606
49	French Frigate	FFS-00562	42989	23.8583	-166.167	1845963359	15.2	nSPC-CCR	CCR	SUBU	Sufflamen bursa	1	3	I	Balistidae	0.0216	3	1	0.000272098
49	French Frigate	FFS-00562	42989	23.8583	-166.167	1845963359	15.2	nSPC-CCR	CCR	SUBU	Sufflamen bursa	1	15	I	Balistidae	0.0216	3	1	0.0340122
49	French Frigate	FFS-00562	42989	23.8583	-166.167	1845963359	15.2	nSPC-CCR	CCR	CAGA	Carcharhinus galapagensis	1	110	I	Carcharhinidae	0.0023	3.373	0.85	0.00560603
49	French Frigate	FFS-00562	42989	23.8583	-166.167	1845963359	15.2	nSPC-CCR	CCR	CAGA	Carcharhinus galapagensis	1	120	I	Carcharhinidae	0.0023	3.373	0.85	0.00751824
49	French Frigate	FFS-00562	42989	23.8583	-166.167	1845963359	15.2	nSPC-CCR	CCR	CHKL	Chaetodon kleinii	2	5	I	Chaetodontidae	0.0296	2.9895	1	0.00661496
49	French Frigate	FFS-00562	42989	23.8583	-166.167	1845963359	15.2	nSPC-CCR	CCR	CHKL	Chaetodon kleinii	3	8	I	Chaetodontidae	0.0296	2.9895	1	0.0404423
49	French Frigate	FFS-00562	42989	23.8583	-166.167	1845963359	15.2	nSPC-CCR	CCR	CHMU	Chaetodon multicinctus	1	5	I	Chaetodontidae	0.045	2.814	1	0.0150329
49	French Frigate	FFS-00562	42989	23.8583	-166.167	1845963359	15.2	nSPC-CCR	CCR	CHMU	Chaetodon multicinctus	2	11	I	Chaetodontidae	0.045	2.814	1	0.276471
49	French Frigate	FFS-00562	42989	23.8583	-166.167	1845963359	15.2	nSPC-CCR	CCR	CHMU	Chaetodon multicinctus	1	7	I	Chaetodontidae	0.045	2.814	1	0.0387477
49	French Frigate	FFS-00562	42989	23.8583	-166.167	1845963359	15.2	nSPC-CCR	CCR	CHTR	Chaetodon trifascialis	1	3	I	Chaetodontidae	0.02578	2.96908	1	0.000500706
49	French Frigate	FFS-00562	42989	23.8583	-166.167	1845963359	15.2	nSPC-CCR	CCR	CIFA	Cirrhitops fasciatus	2	5	I	Cirrhitidae	0.017	3	1	0.00122825
49	French Frigate	FFS-00562	42989	23.8583	-166.167	1845963359	15.2	nSPC-CCR	CCR	PAAR	Paracirrhites arcatus	5	9	I	Cirrhitidae	0.0165	3.1253	1	0.0128934
49	French Frigate	FFS-00562	42989	23.8583	-166.167	1845963359	15.2	nSPC-CCR	CCR	PAAR	Paracirrhites arcatus	8	5	I	Cirrhitidae	0.0165	3.1253	1	0.00328612
49	French Frigate	FFS-00562	42989	23.8583	-166.167	1845963359	15.2	nSPC-CCR	CCR	BOBI	Bodianus bilunulatus	1	17	I	Labridae	0.0146	3	1	0.0152899
49	French Frigate	FFS-00562	42989	23.8583	-166.167	1845963359	15.2	nSPC-CCR	CCR	COGA	Coris gaimard	1	9	I	Labridae	0.0109	3	1	0.000944076
49	French Frigate	FFS-00562	42989	23.8583	-166.167	1845963359	15.2	nSPC-CCR	CCR	COGA	Coris gaimard	1	7	I	Labridae	0.0109	3	1	0.000444195
49	French Frigate	FFS-00562	42989	23.8583	-166.167	1845963359	15.2	nSPC-CCR	CCR	MAGE	Macropharyngodon geoffroy	1	8	I	Labridae	0.0107	3.178	1	0.00040495
49	French Frigate	FFS-00562	42989	23.8583	-166.167	1845963359	15.2	nSPC-CCR	CCR	PSEV	Pseudocheilinus evanidus	1	6	I	Labridae	0.0049	3.51	1	4.20629e-06
49	French Frigate	FFS-00562	42989	23.8583	-166.167	1845963359	15.2	nSPC-CCR	CCR	PSEV	Pseudocheilinus evanidus	1	5	I	Labridae	0.0049	3.51	1	2.21806e-06
49	French Frigate	FFS-00562	42989	23.8583	-166.167	1845963359	15.2	nSPC-CCR	CCR	STBA	Stethojulis balteata	1	9	I	Labridae	0.015	3	1	0.00246038
49	French Frigate	FFS-00562	42989	23.8583	-166.167	1845963359	15.2	nSPC-CCR	CCR	THDU	Thalassoma duperrey	10	5	I	Labridae	0.0123	3.097	0.9	0.00128066
49	French Frigate	FFS-00562	42989	23.8583	-166.167	1845963359	15.2	nSPC-CCR	CCR	THDU	Thalassoma duperrey	1	7	I	Labridae	0.0123	3.097	0.9	0.000363073
49	French Frigate	FFS-00562	42989	23.8583	-166.167	1845963359	15.2	nSPC-CCR	CCR	APVI	Aprion virescens	1	50	F	Lutjanidae	0.02297	2.88627	0.9	1.10024
49	French Frigate	FFS-00562	42989	23.8583	-166.167	1845963359	15.2	nSPC-CCR	CCR	NEMA	Nemateleotris magnifica	1	5	I	Microdesmidae	0.0091	3	1	9.41964e-05
49	French Frigate	FFS-00562	42989	23.8583	-166.167	1845963359	15.2	nSPC-CCR	CCR	PAMU	Parupeneus multifasciatus	3	4	I	Mullidae	0.01136	3.21082	0.9	0.000104587
49	French Frigate	FFS-00562	42989	23.8583	-166.167	1845963359	15.2	nSPC-CCR	CCR	GYME	Gymnothorax meleagris	1	30	I	Muraenidae	0.0021	3	1	0.000250047
49	French Frigate	FFS-00562	42989	23.8583	-166.167	1845963359	15.2	nSPC-CCR	CCR	CHVA	Chromis vanderbilti	3	5	I	Pomacentridae	0.0258	3	1	0.00644007
49	French Frigate	FFS-00562	42989	23.8583	-166.167	1845963359	15.2	nSPC-CCR	CCR	PLJO	Plectroglyphidodon johnstonianus	1	5	I	Pomacentridae	0.0612	2.635	1	0.0441444
49	French Frigate	FFS-00562	42989	23.8583	-166.167	1845963359	15.2	nSPC-CCR	CCR	PLJO	Plectroglyphidodon johnstonianus	1	8	I	Pomacentridae	0.0612	2.635	1	0.152311
49	French Frigate	FFS-00562	42989	23.8583	-166.167	1845963359	15.2	nSPC-CCR	CCR	CACA	Calotomus carolinus	1	16	I	Scaridae	0.0122	3.167	1	0.00566174
49	French Frigate	FFS-00562	42989	23.8583	-166.167	1845963359	15.2	nSPC-CCR	CCR	CACA	Calotomus carolinus	1	17	I	Scaridae	0.0122	3.167	1	0.00686015
39	French Frigate	FFS-00750	42988	23.6354	-166.185	1845963322	20.4	nSPC	OC	ACOL	Acanthurus olivaceus	1	15	I	Acanthuridae	0.03839	3.055	0.86	0.116852
39	French Frigate	FFS-00750	42988	23.6354	-166.185	1845963322	20.4	nSPC	OC	ACTH	Acanthurus thompsoni	1	7	I	Acanthuridae	0.0153	3	1	0.00122848
39	French Frigate	FFS-00750	42988	23.6354	-166.185	1845963322	20.4	nSPC	OC	CTST	Ctenochaetus strigosus	15	10	I	Acanthuridae	0.022	3	1	0.15972
39	French Frigate	FFS-00750	42988	23.6354	-166.185	1845963322	20.4	nSPC	OC	CTST	Ctenochaetus strigosus	1	7	I	Acanthuridae	0.022	3	1	0.00365226
39	French Frigate	FFS-00750	42988	23.6354	-166.185	1845963322	20.4	nSPC	OC	CTST	Ctenochaetus strigosus	1	12	I	Acanthuridae	0.022	3	1	0.0183997
39	French Frigate	FFS-00750	42988	23.6354	-166.185	1845963322	20.4	nSPC	OC	NALI	Naso lituratus	1	17	I	Acanthuridae	0.0085	3.25	0.97	0.00168492
39	French Frigate	FFS-00750	42988	23.6354	-166.185	1845963322	20.4	nSPC	OC	ZEFL	Zebrasoma flavescens	5	12	I	Acanthuridae	0.0148	3.16	1	0.0212427
39	French Frigate	FFS-00750	42988	23.6354	-166.185	1845963322	20.4	nSPC	OC	ZEFL	Zebrasoma flavescens	5	10	I	Acanthuridae	0.0148	3.16	1	0.0119398
39	French Frigate	FFS-00750	42988	23.6354	-166.185	1845963322	20.4	nSPC	OC	MENI	Melichthys niger	3	17	I	Balistidae	0.0058	3.554	1	0.000796819
39	French Frigate	FFS-00750	42988	23.6354	-166.185	1845963322	20.4	nSPC	OC	SUBU	Sufflamen bursa	1	12	I	Balistidae	0.0216	3	1	0.0174143
39	French Frigate	FFS-00750	42988	23.6354	-166.185	1845963322	20.4	nSPC	OC	CAIG	Caranx ignobilis	1	100	N	Carangidae	0.023	2.977	0.89	8.43719
39	French Frigate	FFS-00750	42988	23.6354	-166.185	1845963322	20.4	nSPC	OC	CAME	Caranx melampygus	2	70	N	Carangidae	0.02866	2.974	0.89	11.2144
39	French Frigate	FFS-00750	42988	23.6354	-166.185	1845963322	20.4	nSPC	OC	CAME	Caranx melampygus	1	75	N	Carangidae	0.02866	2.974	0.89	6.88426
39	French Frigate	FFS-00750	42988	23.6354	-166.185	1845963322	20.4	nSPC	OC	CAAB	Carcharhinus amblyrhynchos	1	120	N	Carcharhinidae	0.0023	3.373	0.85	0.00751824
39	French Frigate	FFS-00750	42988	23.6354	-166.185	1845963322	20.4	nSPC	OC	CHKL	Chaetodon kleinii	1	8	I	Chaetodontidae	0.0296	2.9895	1	0.0134808
39	French Frigate	FFS-00750	42988	23.6354	-166.185	1845963322	20.4	nSPC	OC	CHMI	Chaetodon miliaris	1	8	I	Chaetodontidae	0.0296	2.9895	1	0.0134808
39	French Frigate	FFS-00750	42988	23.6354	-166.185	1845963322	20.4	nSPC	OC	CHTR	Chaetodon trifascialis	1	15	I	Chaetodontidae	0.02578	2.96908	1	0.0595499
39	French Frigate	FFS-00750	42988	23.6354	-166.185	1845963322	20.4	nSPC	OC	CHTR	Chaetodon trifascialis	10	12	I	Chaetodontidae	0.02578	2.96908	1	0.307006
39	French Frigate	FFS-00750	42988	23.6354	-166.185	1845963322	20.4	nSPC	OC	CHTR	Chaetodon trifascialis	5	8	I	Chaetodontidae	0.02578	2.96908	1	0.0460562
39	French Frigate	FFS-00750	42988	23.6354	-166.185	1845963322	20.4	nSPC	OC	CHTR	Chaetodon trifascialis	3	10	I	Chaetodontidae	0.02578	2.96908	1	0.053601
39	French Frigate	FFS-00750	42988	23.6354	-166.185	1845963322	20.4	nSPC	OC	HEPO	Hemitaurichthys polylepis	10	10	I	Chaetodontidae	0.0265	3	1	0.186096
39	French Frigate	FFS-00750	42988	23.6354	-166.185	1845963322	20.4	nSPC	OC	HEPO	Hemitaurichthys polylepis	10	8	I	Chaetodontidae	0.0265	3	1	0.0952813
39	French Frigate	FFS-00750	42988	23.6354	-166.185	1845963322	20.4	nSPC	OC	MYSP	Myripristinae	50	18	I	Holocentridae	0.02762	3.03041	0.89	4.22532
39	French Frigate	FFS-00750	42988	23.6354	-166.185	1845963322	20.4	nSPC	OC	MYSP	Myripristinae	100	15	I	Holocentridae	0.02762	3.03041	0.89	4.86338
39	French Frigate	FFS-00750	42988	23.6354	-166.185	1845963322	20.4	nSPC	OC	MYSP	Myripristinae	50	20	I	Holocentridae	0.02762	3.03041	0.89	5.81465
39	French Frigate	FFS-00750	42988	23.6354	-166.185	1845963322	20.4	nSPC	OC	MYSP	Myripristinae	3	20	I	Holocentridae	0.02762	3.03041	0.89	0.348879
39	French Frigate	FFS-00750	42988	23.6354	-166.185	1845963322	20.4	nSPC	OC	MYSP	Myripristinae	8	15	I	Holocentridae	0.02762	3.03041	0.89	0.38907
39	French Frigate	FFS-00750	42988	23.6354	-166.185	1845963322	20.4	nSPC	OC	SASP	Sargocentron spiniferum	1	28	I	Holocentridae	0.01541	3.11881	0.93	0.0579717
39	French Frigate	FFS-00750	42988	23.6354	-166.185	1845963322	20.4	nSPC	OC	CHUB	Kyphosus sp	1	10	I	Kyphosidae	0.01285	3.15059	0.95	0.00132536
39	French Frigate	FFS-00750	42988	23.6354	-166.185	1845963322	20.4	nSPC	OC	CHUB	Kyphosus sp	7	18	I	Kyphosidae	0.01285	3.15059	0.95	0.0591143
39	French Frigate	FFS-00750	42988	23.6354	-166.185	1845963322	20.4	nSPC	OC	BOBI	Bodianus bilunulatus	1	20	I	Labridae	0.0146	3	1	0.0248971
39	French Frigate	FFS-00750	42988	23.6354	-166.185	1845963322	20.4	nSPC	OC	EPIN	Epibulus insidiator	1	15	I	Labridae	0.01614	3.08102	0.93	0.0101151
39	French Frigate	FFS-00750	42988	23.6354	-166.185	1845963322	20.4	nSPC	OC	HAOR	Halichoeres ornatissimus	1	6	I	Labridae	0.0133	3	1	0.00050817
39	French Frigate	FFS-00750	42988	23.6354	-166.185	1845963322	20.4	nSPC	OC	HAOR	Halichoeres ornatissimus	1	7	I	Labridae	0.0133	3	1	0.000806954
39	French Frigate	FFS-00750	42988	23.6354	-166.185	1845963322	20.4	nSPC	OC	HAOR	Halichoeres ornatissimus	1	5	I	Labridae	0.0133	3	1	0.00029408
39	French Frigate	FFS-00750	42988	23.6354	-166.185	1845963322	20.4	nSPC	OC	LAPH	Labroides phthirophagus	1	8	I	Labridae	0.0059	3.231	1	5.19406e-05
39	French Frigate	FFS-00750	42988	23.6354	-166.185	1845963322	20.4	nSPC	OC	OXUN	Oxycheilinus unifasciatus	1	27	I	Labridae	0.01689	3	1	0.0948375
39	French Frigate	FFS-00750	42988	23.6354	-166.185	1845963322	20.4	nSPC	OC	THBA	Thalassoma ballieui	1	27	I	Labridae	0.0123	3.097	0.98	0.030917
39	French Frigate	FFS-00750	42988	23.6354	-166.185	1845963322	20.4	nSPC	OC	THDU	Thalassoma duperrey	1	18	I	Labridae	0.0123	3.097	0.9	0.00676557
39	French Frigate	FFS-00750	42988	23.6354	-166.185	1845963322	20.4	nSPC	OC	THDU	Thalassoma duperrey	1	8	I	Labridae	0.0123	3.097	0.9	0.000549028
39	French Frigate	FFS-00750	42988	23.6354	-166.185	1845963322	20.4	nSPC	OC	THDU	Thalassoma duperrey	1	12	I	Labridae	0.0123	3.097	0.9	0.0019273
39	French Frigate	FFS-00750	42988	23.6354	-166.185	1845963322	20.4	nSPC	OC	MOGR	Monotaxis grandoculis	1	22	F	Lethrinidae	0.02296	3.02223	0.89	0.0892555
39	French Frigate	FFS-00750	42988	23.6354	-166.185	1845963322	20.4	nSPC	OC	MOGR	Monotaxis grandoculis	1	27	F	Lethrinidae	0.02296	3.02223	0.89	0.165743
39	French Frigate	FFS-00750	42988	23.6354	-166.185	1845963322	20.4	nSPC	OC	APFU	Aphareus furca	1	40	I	Lutjanidae	0.0105	3	1	0.074088
39	French Frigate	FFS-00750	42988	23.6354	-166.185	1845963322	20.4	nSPC	OC	APFU	Aphareus furca	1	30	I	Lutjanidae	0.0105	3	1	0.0312559
39	French Frigate	FFS-00750	42988	23.6354	-166.185	1845963322	20.4	nSPC	OC	APFU	Aphareus furca	1	30	I	Lutjanidae	0.0105	3	1	0.0312559
39	French Frigate	FFS-00750	42988	23.6354	-166.185	1845963322	20.4	nSPC	OC	APVI	Aprion virescens	1	70	N	Lutjanidae	0.02297	2.88627	0.9	2.9057
39	French Frigate	FFS-00750	42988	23.6354	-166.185	1845963322	20.4	nSPC	OC	LUKA	Lutjanus kasmira	1	18	I	Lutjanidae	0.00842	3.24696	0.95	0.00184953
39	French Frigate	FFS-00750	42988	23.6354	-166.185	1845963322	20.4	nSPC	OC	LUKA	Lutjanus kasmira	3	17	I	Lutjanidae	0.00842	3.24696	0.95	0.00460872
39	French Frigate	FFS-00750	42988	23.6354	-166.185	1845963322	20.4	nSPC	OC	LUKA	Lutjanus kasmira	20	11	I	Lutjanidae	0.00842	3.24696	0.95	0.00747534
39	French Frigate	FFS-00750	42988	23.6354	-166.185	1845963322	20.4	nSPC	OC	LUKA	Lutjanus kasmira	5	15	I	Lutjanidae	0.00842	3.24696	0.95	0.00511602
39	French Frigate	FFS-00750	42988	23.6354	-166.185	1845963322	20.4	nSPC	OC	CADU	Cantherhines dumerilii	1	12	I	Monacanthidae	0.0406	2.792	1	0.134301
39	French Frigate	FFS-00750	42988	23.6354	-166.185	1845963322	20.4	nSPC	OC	CADU	Cantherhines dumerilii	1	20	I	Monacanthidae	0.0406	2.792	1	0.559088
39	French Frigate	FFS-00750	42988	23.6354	-166.185	1845963322	20.4	nSPC	OC	MUVA	Mulloidichthys vanicolensis	2	20	I	Mullidae	0.0099	3.015	1	0.0151522
39	French Frigate	FFS-00750	42988	23.6354	-166.185	1845963322	20.4	nSPC	OC	MUVA	Mulloidichthys vanicolensis	5	17	I	Mullidae	0.0099	3.015	1	0.0232067
39	French Frigate	FFS-00750	42988	23.6354	-166.185	1845963322	20.4	nSPC	OC	MUVA	Mulloidichthys vanicolensis	50	15	I	Mullidae	0.0099	3.015	1	0.15912
39	French Frigate	FFS-00750	42988	23.6354	-166.185	1845963322	20.4	nSPC	OC	PACY	Parupeneus cyclostomus	1	22	F	Mullidae	0.0124	3	1	0.0203017
39	French Frigate	FFS-00750	42988	23.6354	-166.185	1845963322	20.4	nSPC	OC	CEPO	Centropyge potteri	1	8	I	Pomacanthidae	0.0745	2.577	1	0.263518
39	French Frigate	FFS-00750	42988	23.6354	-166.185	1845963322	20.4	nSPC	OC	CHAC	Chromis acares	3	5	I	Pomacentridae	0.0258	3	1	0.00644007
39	French Frigate	FFS-00750	42988	23.6354	-166.185	1845963322	20.4	nSPC	OC	CHAC	Chromis acares	10	3	I	Pomacentridae	0.0258	3	1	0.00463685
39	French Frigate	FFS-00750	42988	23.6354	-166.185	1845963322	20.4	nSPC	OC	CHAC	Chromis acares	30	3	I	Pomacentridae	0.0258	3	1	0.0139105
39	French Frigate	FFS-00750	42988	23.6354	-166.185	1845963322	20.4	nSPC	OC	CHHA	Chromis hanui	14	4	I	Pomacentridae	0.0229	3.175	0.89	0.0048917
39	French Frigate	FFS-00750	42988	23.6354	-166.185	1845963322	20.4	nSPC	OC	CHHA	Chromis hanui	5	5	I	Pomacentridae	0.0229	3.175	0.89	0.00354806
39	French Frigate	FFS-00750	42988	23.6354	-166.185	1845963322	20.4	nSPC	OC	CHOV	Chromis ovalis	20	6	I	Pomacentridae	0.0229	3.175	0.88	0.024427
39	French Frigate	FFS-00750	42988	23.6354	-166.185	1845963322	20.4	nSPC	OC	CHOV	Chromis ovalis	40	5	I	Pomacentridae	0.0229	3.175	0.88	0.0273842
39	French Frigate	FFS-00750	42988	23.6354	-166.185	1845963322	20.4	nSPC	OC	PLJO	Plectroglyphidodon johnstonianus	1	7	I	Pomacentridae	0.0612	2.635	1	0.107133
39	French Frigate	FFS-00750	42988	23.6354	-166.185	1845963322	20.4	nSPC	OC	BIGE	Priacanthus sp	1	20	I	Priacanthidae	0.02939	2.80679	0.99	0.218789
39	French Frigate	FFS-00750	42988	23.6354	-166.185	1845963322	20.4	nSPC	OC	BIGE	Priacanthus sp	1	22	I	Priacanthidae	0.02939	2.80679	0.99	0.285894
39	French Frigate	FFS-00750	42988	23.6354	-166.185	1845963322	20.4	nSPC	OC	SCRU	Scarus rubroviolaceus	1	40	I	Scaridae	0.0136	3.109	1	0.150653
39	French Frigate	FFS-00750	42988	23.6354	-166.185	1845963322	20.4	nSPC	OC	ZACO	Zanclus cornutus	1	8	I	Zanclidae	0.0147	3.36991	0.96	0.000642114
39	French Frigate	FFS-00750	42988	23.6354	-166.185	1845963324	22.7	nSPC	OC	ACOL	Acanthurus olivaceus	1	27	I	Acanthuridae	0.03839	3.055	0.86	0.703875
39	French Frigate	FFS-00750	42988	23.6354	-166.185	1845963324	22.7	nSPC	OC	ACTH	Acanthurus thompsoni	1	18	I	Acanthuridae	0.0153	3	1	0.0208878
39	French Frigate	FFS-00750	42988	23.6354	-166.185	1845963324	22.7	nSPC	OC	CTST	Ctenochaetus strigosus	3	10	I	Acanthuridae	0.022	3	1	0.031944
39	French Frigate	FFS-00750	42988	23.6354	-166.185	1845963324	22.7	nSPC	OC	CTST	Ctenochaetus strigosus	3	11	I	Acanthuridae	0.022	3	1	0.0425175
39	French Frigate	FFS-00750	42988	23.6354	-166.185	1845963324	22.7	nSPC	OC	CTST	Ctenochaetus strigosus	3	12	I	Acanthuridae	0.022	3	1	0.0551992
39	French Frigate	FFS-00750	42988	23.6354	-166.185	1845963324	22.7	nSPC	OC	CTST	Ctenochaetus strigosus	3	13	I	Acanthuridae	0.022	3	1	0.070181
39	French Frigate	FFS-00750	42988	23.6354	-166.185	1845963324	22.7	nSPC	OC	NAAN	Naso annulatus	1	55	N	Acanthuridae	0.05103	2.71537	0.95	14.3387
39	French Frigate	FFS-00750	42988	23.6354	-166.185	1845963324	22.7	nSPC	OC	NABR	Naso brevirostris	1	25	N	Acanthuridae	0.01065	3.24297	1	0.0136846
39	French Frigate	FFS-00750	42988	23.6354	-166.185	1845963324	22.7	nSPC	OC	NAHE	Naso hexacanthus	1	25	I	Acanthuridae	0.0424411	2.854	0.88	0.822199
39	French Frigate	FFS-00750	42988	23.6354	-166.185	1845963324	22.7	nSPC	OC	NALI	Naso lituratus	1	22	F	Acanthuridae	0.0085	3.25	0.97	0.00389487
39	French Frigate	FFS-00750	42988	23.6354	-166.185	1845963324	22.7	nSPC	OC	ZEFL	Zebrasoma flavescens	5	10	I	Acanthuridae	0.0148	3.16	1	0.0119398
39	French Frigate	FFS-00750	42988	23.6354	-166.185	1845963324	22.7	nSPC	OC	MENI	Melichthys niger	2	24	I	Balistidae	0.0058	3.554	1	0.00180936
39	French Frigate	FFS-00750	42988	23.6354	-166.185	1845963324	22.7	nSPC	OC	MENI	Melichthys niger	2	26	I	Balistidae	0.0058	3.554	1	0.00240474
39	French Frigate	FFS-00750	42988	23.6354	-166.185	1845963324	22.7	nSPC	OC	MEVI	Melichthys vidua	1	24	I	Balistidae	0.0058	3.554	1	0.000904678
39	French Frigate	FFS-00750	42988	23.6354	-166.185	1845963324	22.7	nSPC	OC	SUBU	Sufflamen bursa	1	17	I	Balistidae	0.0216	3	1	0.0495117
39	French Frigate	FFS-00750	42988	23.6354	-166.185	1845963324	22.7	nSPC	OC	SUFR	Sufflamen fraenatum	1	19	F	Balistidae	0.0288132	3.03483	1	0.160665
39	French Frigate	FFS-00750	42988	23.6354	-166.185	1845963324	22.7	nSPC	OC	CAME	Caranx melampygus	1	65	I	Carangidae	0.02866	2.974	0.89	4.4981
39	French Frigate	FFS-00750	42988	23.6354	-166.185	1845963324	22.7	nSPC	OC	CAAB	Carcharhinus amblyrhynchos	1	135	T	Carcharhinidae	0.0023	3.373	0.85	0.0111855
39	French Frigate	FFS-00750	42988	23.6354	-166.185	1845963324	22.7	nSPC	OC	CHMI	Chaetodon miliaris	3	10	I	Chaetodontidae	0.0296	2.9895	1	0.0788039
39	French Frigate	FFS-00750	42988	23.6354	-166.185	1845963324	22.7	nSPC	OC	CHMU	Chaetodon multicinctus	1	9	T	Chaetodontidae	0.045	2.814	1	0.078592
39	French Frigate	FFS-00750	42988	23.6354	-166.185	1845963324	22.7	nSPC	OC	CHTR	Chaetodon trifascialis	3	15	I	Chaetodontidae	0.02578	2.96908	1	0.17865
39	French Frigate	FFS-00750	42988	23.6354	-166.185	1845963324	22.7	nSPC	OC	CHTR	Chaetodon trifascialis	4	14	I	Chaetodontidae	0.02578	2.96908	1	0.194079
39	French Frigate	FFS-00750	42988	23.6354	-166.185	1845963324	22.7	nSPC	OC	CHTR	Chaetodon trifascialis	3	13	I	Chaetodontidae	0.02578	2.96908	1	0.11681
39	French Frigate	FFS-00750	42988	23.6354	-166.185	1845963324	22.7	nSPC	OC	HEDI	Heniochus diphreutes	1	14	T	Chaetodontidae	0.0252	3.082	1	0.0403165
39	French Frigate	FFS-00750	42988	23.6354	-166.185	1845963324	22.7	nSPC	OC	HEPO	Hemitaurichthys polylepis	4	10	I	Chaetodontidae	0.0265	3	1	0.0744385
39	French Frigate	FFS-00750	42988	23.6354	-166.185	1845963324	22.7	nSPC	OC	HETH	Hemitaurichthys thompsoni	1	12	I	Chaetodontidae	0.0342	3	1	0.0691229
39	French Frigate	FFS-00750	42988	23.6354	-166.185	1845963324	22.7	nSPC	OC	MYSP	Myripristinae	40	20	I	Holocentridae	0.02762	3.03041	0.89	4.65172
39	French Frigate	FFS-00750	42988	23.6354	-166.185	1845963324	22.7	nSPC	OC	MYSP	Myripristinae	40	22	I	Holocentridae	0.02762	3.03041	0.89	6.20942
39	French Frigate	FFS-00750	42988	23.6354	-166.185	1845963324	22.7	nSPC	OC	MYSP	Myripristinae	40	15	I	Holocentridae	0.02762	3.03041	0.89	1.94535
39	French Frigate	FFS-00750	42988	23.6354	-166.185	1845963324	22.7	nSPC	OC	MYSP	Myripristinae	40	17	I	Holocentridae	0.02762	3.03041	0.89	2.84266
39	French Frigate	FFS-00750	42988	23.6354	-166.185	1845963324	22.7	nSPC	OC	SASP	Sargocentron spiniferum	1	35	I	Holocentridae	0.01541	3.11881	0.93	0.116268
39	French Frigate	FFS-00750	42988	23.6354	-166.185	1845963324	22.7	nSPC	OC	CHUB	Kyphosus sp	2	30	N	Kyphosidae	0.01285	3.15059	0.95	0.0844459
39	French Frigate	FFS-00750	42988	23.6354	-166.185	1845963324	22.7	nSPC	OC	ANCH	Anampses chrysocephalus	8	9	I	Labridae	0.0226	2.793	1	0.0936083
39	French Frigate	FFS-00750	42988	23.6354	-166.185	1845963324	22.7	nSPC	OC	ANCH	Anampses chrysocephalus	3	12	I	Labridae	0.0226	2.793	1	0.078397
39	French Frigate	FFS-00750	42988	23.6354	-166.185	1845963324	22.7	nSPC	OC	BOBI	Bodianus bilunulatus	1	28	T	Labridae	0.0146	3	1	0.0683176
39	French Frigate	FFS-00750	42988	23.6354	-166.185	1845963324	22.7	nSPC	OC	OXUN	Oxycheilinus unifasciatus	1	12	N	Labridae	0.01689	3	1	0.00832593
39	French Frigate	FFS-00750	42988	23.6354	-166.185	1845963324	22.7	nSPC	OC	THBA	Thalassoma ballieui	1	35	N	Labridae	0.0123	3.097	0.98	0.0690625
39	French Frigate	FFS-00750	42988	23.6354	-166.185	1845963324	22.7	nSPC	OC	THDU	Thalassoma duperrey	1	18	I	Labridae	0.0123	3.097	0.9	0.00676557
39	French Frigate	FFS-00750	42988	23.6354	-166.185	1845963324	22.7	nSPC	OC	MOGR	Monotaxis grandoculis	1	30	T	Lethrinidae	0.02296	3.02223	0.89	0.22789
39	French Frigate	FFS-00750	42988	23.6354	-166.185	1845963324	22.7	nSPC	OC	APFU	Aphareus furca	2	55	I	Lutjanidae	0.0105	3	1	0.3852
39	French Frigate	FFS-00750	42988	23.6354	-166.185	1845963324	22.7	nSPC	OC	APFU	Aphareus furca	1	50	I	Lutjanidae	0.0105	3	1	0.144703
39	French Frigate	FFS-00750	42988	23.6354	-166.185	1845963324	22.7	nSPC	OC	LUKA	Lutjanus kasmira	25	17	I	Lutjanidae	0.00842	3.24696	0.95	0.038406
39	French Frigate	FFS-00750	42988	23.6354	-166.185	1845963324	22.7	nSPC	OC	LUKA	Lutjanus kasmira	25	19	I	Lutjanidae	0.00842	3.24696	0.95	0.0551115
39	French Frigate	FFS-00750	42988	23.6354	-166.185	1845963324	22.7	nSPC	OC	LUKA	Lutjanus kasmira	25	22	I	Lutjanidae	0.00842	3.24696	0.95	0.0887102
39	French Frigate	FFS-00750	42988	23.6354	-166.185	1845963324	22.7	nSPC	OC	GYME	Gymnothorax meleagris	1	40	I	Muraenidae	0.0021	3	1	0.000592704
39	French Frigate	FFS-00750	42988	23.6354	-166.185	1845963324	22.7	nSPC	OC	APAR	Apolemichthys arcuatus	1	16	T	Pomacanthidae	0.0669	2.724	1	1.2036
39	French Frigate	FFS-00750	42988	23.6354	-166.185	1845963324	22.7	nSPC	OC	CHAC	Chromis acares	23	4	I	Pomacentridae	0.0258	3	1	0.0252794
39	French Frigate	FFS-00750	42988	23.6354	-166.185	1845963324	22.7	nSPC	OC	CHHA	Chromis hanui	20	4	I	Pomacentridae	0.0229	3.175	0.89	0.00698814
39	French Frigate	FFS-00750	42988	23.6354	-166.185	1845963324	22.7	nSPC	OC	CHHA	Chromis hanui	20	5	I	Pomacentridae	0.0229	3.175	0.89	0.0141922
39	French Frigate	FFS-00750	42988	23.6354	-166.185	1845963324	22.7	nSPC	OC	BIGE	Priacanthus sp	2	25	I	Priacanthidae	0.02939	2.80679	0.99	0.81858
39	French Frigate	FFS-00750	42988	23.6354	-166.185	1845963324	22.7	nSPC	OC	BIGE	Priacanthus sp	1	30	I	Priacanthidae	0.02939	2.80679	0.99	0.682772
39	French Frigate	FFS-00750	42988	23.6354	-166.185	1845963324	22.7	nSPC	OC	SCPS	Scarus psittacus	2	15	T	Scaridae	0.01045	3.31871	0.97	0.00385706
39	French Frigate	FFS-00750	42988	23.6354	-166.185	1845963324	22.7	nSPC	OC	SCRU	Scarus rubroviolaceus	1	45	N	Scaridae	0.0136	3.109	1	0.217275
39	French Frigate	FFS-00750	42988	23.6354	-166.185	1845963326	21.2	nSPC-CCR	CCR	ACNF	Acanthurus nigrofuscus	1	12	I	Acanthuridae	0.02637	3.02837	0.91	0.0230494
39	French Frigate	FFS-00750	42988	23.6354	-166.185	1845963326	21.2	nSPC-CCR	CCR	ACOL	Acanthurus olivaceus	1	15	N	Acanthuridae	0.03839	3.055	0.86	0.116852
39	French Frigate	FFS-00750	42988	23.6354	-166.185	1845963326	21.2	nSPC-CCR	CCR	ACTH	Acanthurus thompsoni	1	19	I	Acanthuridae	0.0153	3	1	0.024566
39	French Frigate	FFS-00750	42988	23.6354	-166.185	1845963326	21.2	nSPC-CCR	CCR	ACTH	Acanthurus thompsoni	8	17	I	Acanthuridae	0.0153	3	1	0.14077
39	French Frigate	FFS-00750	42988	23.6354	-166.185	1845963326	21.2	nSPC-CCR	CCR	CTST	Ctenochaetus strigosus	1	15	I	Acanthuridae	0.022	3	1	0.035937
39	French Frigate	FFS-00750	42988	23.6354	-166.185	1845963326	21.2	nSPC-CCR	CCR	CTST	Ctenochaetus strigosus	2	17	I	Acanthuridae	0.022	3	1	0.104627
39	French Frigate	FFS-00750	42988	23.6354	-166.185	1845963326	21.2	nSPC-CCR	CCR	CTST	Ctenochaetus strigosus	1	10	I	Acanthuridae	0.022	3	1	0.010648
39	French Frigate	FFS-00750	42988	23.6354	-166.185	1845963326	21.2	nSPC-CCR	CCR	NAHE	Naso hexacanthus	8	25	I	Acanthuridae	0.0424411	2.854	0.88	6.57759
39	French Frigate	FFS-00750	42988	23.6354	-166.185	1845963326	21.2	nSPC-CCR	CCR	NAHE	Naso hexacanthus	3	30	I	Acanthuridae	0.0424411	2.854	0.88	4.15032
39	French Frigate	FFS-00750	42988	23.6354	-166.185	1845963326	21.2	nSPC-CCR	CCR	NALI	Naso lituratus	1	23	I	Acanthuridae	0.0085	3.25	0.97	0.00450023
39	French Frigate	FFS-00750	42988	23.6354	-166.185	1845963326	21.2	nSPC-CCR	CCR	ZEFL	Zebrasoma flavescens	6	12	I	Acanthuridae	0.0148	3.16	1	0.0254912
39	French Frigate	FFS-00750	42988	23.6354	-166.185	1845963326	21.2	nSPC-CCR	CCR	ZEFL	Zebrasoma flavescens	1	14	I	Acanthuridae	0.0148	3.16	1	0.00691499
39	French Frigate	FFS-00750	42988	23.6354	-166.185	1845963326	21.2	nSPC-CCR	CCR	AUCH	Aulostomus chinensis	1	55	T	Aulostomidae	0.00021	3.51443	1	1.55267e-07
39	French Frigate	FFS-00750	42988	23.6354	-166.185	1845963326	21.2	nSPC-CCR	CCR	MEVI	Melichthys vidua	1	22	N	Balistidae	0.0058	3.554	1	0.000664039
39	French Frigate	FFS-00750	42988	23.6354	-166.185	1845963326	21.2	nSPC-CCR	CCR	SUBU	Sufflamen bursa	1	15	I	Balistidae	0.0216	3	1	0.0340122
39	French Frigate	FFS-00750	42988	23.6354	-166.185	1845963326	21.2	nSPC-CCR	CCR	PLEW	Plagiotremus ewaensis	1	5	I	Blenniidae	0.0018	3.581	0.95	3.9298e-08
39	French Frigate	FFS-00750	42988	23.6354	-166.185	1845963326	21.2	nSPC-CCR	CCR	CAME	Caranx melampygus	1	55	I	Carangidae	0.02866	2.974	0.89	2.73693
39	French Frigate	FFS-00750	42988	23.6354	-166.185	1845963326	21.2	nSPC-CCR	CCR	CAAB	Carcharhinus amblyrhynchos	1	135	N	Carcharhinidae	0.0023	3.373	0.85	0.0111855
39	French Frigate	FFS-00750	42988	23.6354	-166.185	1845963326	21.2	nSPC-CCR	CCR	TROB	Triaenodon obesus	1	110	F	Carcharhinidae	0.0018	3.34393	0.8	0.00210881
39	French Frigate	FFS-00750	42988	23.6354	-166.185	1845963326	21.2	nSPC-CCR	CCR	CHFR	Chaetodon fremblii	1	11	T	Chaetodontidae	0.0296	2.9895	1	0.0349277
39	French Frigate	FFS-00750	42988	23.6354	-166.185	1845963326	21.2	nSPC-CCR	CCR	CHMI	Chaetodon miliaris	1	11	F	Chaetodontidae	0.0296	2.9895	1	0.0349277
39	French Frigate	FFS-00750	42988	23.6354	-166.185	1845963326	21.2	nSPC-CCR	CCR	CHTR	Chaetodon trifascialis	1	6	I	Chaetodontidae	0.02578	2.96908	1	0.00392071
39	French Frigate	FFS-00750	42988	23.6354	-166.185	1845963326	21.2	nSPC-CCR	CCR	CHTR	Chaetodon trifascialis	2	12	I	Chaetodontidae	0.02578	2.96908	1	0.0614013
39	French Frigate	FFS-00750	42988	23.6354	-166.185	1845963326	21.2	nSPC-CCR	CCR	CHTR	Chaetodon trifascialis	3	13	I	Chaetodontidae	0.02578	2.96908	1	0.11681
39	French Frigate	FFS-00750	42988	23.6354	-166.185	1845963326	21.2	nSPC-CCR	CCR	CHTR	Chaetodon trifascialis	3	14	I	Chaetodontidae	0.02578	2.96908	1	0.145559
39	French Frigate	FFS-00750	42988	23.6354	-166.185	1845963326	21.2	nSPC-CCR	CCR	CHTR	Chaetodon trifascialis	3	15	I	Chaetodontidae	0.02578	2.96908	1	0.17865
39	French Frigate	FFS-00750	42988	23.6354	-166.185	1845963326	21.2	nSPC-CCR	CCR	CHUN	Chaetodon unimaculatus	3	13	N	Chaetodontidae	0.0533	2.83328	1	1.06095
39	French Frigate	FFS-00750	42988	23.6354	-166.185	1845963326	21.2	nSPC-CCR	CCR	HEDI	Heniochus diphreutes	5	13	F	Chaetodontidae	0.0252	3.082	1	0.160421
39	French Frigate	FFS-00750	42988	23.6354	-166.185	1845963326	21.2	nSPC-CCR	CCR	HEPO	Hemitaurichthys polylepis	27	11	I	Chaetodontidae	0.0265	3	1	0.668774
39	French Frigate	FFS-00750	42988	23.6354	-166.185	1845963326	21.2	nSPC-CCR	CCR	HETH	Hemitaurichthys thompsoni	3	13	T	Chaetodontidae	0.0342	3	1	0.263651
39	French Frigate	FFS-00750	42988	23.6354	-166.185	1845963326	21.2	nSPC-CCR	CCR	MYSP	Myripristinae	30	17	I	Holocentridae	0.02762	3.03041	0.89	2.13199
39	French Frigate	FFS-00750	42988	23.6354	-166.185	1845963326	21.2	nSPC-CCR	CCR	MYSP	Myripristinae	30	20	I	Holocentridae	0.02762	3.03041	0.89	3.48879
39	French Frigate	FFS-00750	42988	23.6354	-166.185	1845963326	21.2	nSPC-CCR	CCR	MYSP	Myripristinae	30	22	I	Holocentridae	0.02762	3.03041	0.89	4.65706
39	French Frigate	FFS-00750	42988	23.6354	-166.185	1845963326	21.2	nSPC-CCR	CCR	MYSP	Myripristinae	30	15	I	Holocentridae	0.02762	3.03041	0.89	1.45901
39	French Frigate	FFS-00750	42988	23.6354	-166.185	1845963326	21.2	nSPC-CCR	CCR	SASP	Sargocentron spiniferum	1	35	N	Holocentridae	0.01541	3.11881	0.93	0.116268
39	French Frigate	FFS-00750	42988	23.6354	-166.185	1845963326	21.2	nSPC-CCR	CCR	HAOR	Halichoeres ornatissimus	1	8	I	Labridae	0.0133	3	1	0.00120455
39	French Frigate	FFS-00750	42988	23.6354	-166.185	1845963326	21.2	nSPC-CCR	CCR	OXUN	Oxycheilinus unifasciatus	1	30	N	Labridae	0.01689	3	1	0.130093
39	French Frigate	FFS-00750	42988	23.6354	-166.185	1845963326	21.2	nSPC-CCR	CCR	OXUN	Oxycheilinus unifasciatus	1	12	N	Labridae	0.01689	3	1	0.00832593
39	French Frigate	FFS-00750	42988	23.6354	-166.185	1845963326	21.2	nSPC-CCR	CCR	THDU	Thalassoma duperrey	3	5	I	Labridae	0.0123	3.097	0.9	0.000384199
39	French Frigate	FFS-00750	42988	23.6354	-166.185	1845963326	21.2	nSPC-CCR	CCR	THDU	Thalassoma duperrey	1	19	I	Labridae	0.0123	3.097	0.9	0.0079988
39	French Frigate	FFS-00750	42988	23.6354	-166.185	1845963326	21.2	nSPC-CCR	CCR	THDU	Thalassoma duperrey	1	6	I	Labridae	0.0123	3.097	0.9	0.000225247
39	French Frigate	FFS-00750	42988	23.6354	-166.185	1845963326	21.2	nSPC-CCR	CCR	MOGR	Monotaxis grandoculis	1	30	T	Lethrinidae	0.02296	3.02223	0.89	0.22789
39	French Frigate	FFS-00750	42988	23.6354	-166.185	1845963326	21.2	nSPC-CCR	CCR	APFU	Aphareus furca	2	50	N	Lutjanidae	0.0105	3	1	0.289406
39	French Frigate	FFS-00750	42988	23.6354	-166.185	1845963326	21.2	nSPC-CCR	CCR	APVI	Aprion virescens	1	70	F	Lutjanidae	0.02297	2.88627	0.9	2.9057
39	French Frigate	FFS-00750	42988	23.6354	-166.185	1845963326	21.2	nSPC-CCR	CCR	LUKA	Lutjanus kasmira	2	25	I	Lutjanidae	0.00842	3.24696	0.95	0.010748
39	French Frigate	FFS-00750	42988	23.6354	-166.185	1845963326	21.2	nSPC-CCR	CCR	LUKA	Lutjanus kasmira	3	23	I	Lutjanidae	0.00842	3.24696	0.95	0.0122981
39	French Frigate	FFS-00750	42988	23.6354	-166.185	1845963326	21.2	nSPC-CCR	CCR	LUKA	Lutjanus kasmira	3	17	I	Lutjanidae	0.00842	3.24696	0.95	0.00460872
39	French Frigate	FFS-00750	42988	23.6354	-166.185	1845963326	21.2	nSPC-CCR	CCR	LUKA	Lutjanus kasmira	3	21	I	Lutjanidae	0.00842	3.24696	0.95	0.00915283
39	French Frigate	FFS-00750	42988	23.6354	-166.185	1845963326	21.2	nSPC-CCR	CCR	LUKA	Lutjanus kasmira	3	19	I	Lutjanidae	0.00842	3.24696	0.95	0.00661339
39	French Frigate	FFS-00750	42988	23.6354	-166.185	1845963326	21.2	nSPC-CCR	CCR	CADU	Cantherhines dumerilii	1	28	F	Monacanthidae	0.0406	2.792	1	1.43044
39	French Frigate	FFS-00750	42988	23.6354	-166.185	1845963326	21.2	nSPC-CCR	CCR	MUVA	Mulloidichthys vanicolensis	20	18	I	Mullidae	0.0099	3.015	1	0.110285
39	French Frigate	FFS-00750	42988	23.6354	-166.185	1845963326	21.2	nSPC-CCR	CCR	MUVA	Mulloidichthys vanicolensis	30	15	I	Mullidae	0.0099	3.015	1	0.0954721
39	French Frigate	FFS-00750	42988	23.6354	-166.185	1845963326	21.2	nSPC-CCR	CCR	MUVA	Mulloidichthys vanicolensis	30	17	I	Mullidae	0.0099	3.015	1	0.13924
39	French Frigate	FFS-00750	42988	23.6354	-166.185	1845963326	21.2	nSPC-CCR	CCR	MUVA	Mulloidichthys vanicolensis	30	16	I	Mullidae	0.0099	3.015	1	0.11598
39	French Frigate	FFS-00750	42988	23.6354	-166.185	1845963326	21.2	nSPC-CCR	CCR	MUVA	Mulloidichthys vanicolensis	30	14	I	Mullidae	0.0099	3.015	1	0.0775421
39	French Frigate	FFS-00750	42988	23.6354	-166.185	1845963326	21.2	nSPC-CCR	CCR	CHAC	Chromis acares	25	4	I	Pomacentridae	0.0258	3	1	0.0274776
39	French Frigate	FFS-00750	42988	23.6354	-166.185	1845963326	21.2	nSPC-CCR	CCR	CHHA	Chromis hanui	8	5	I	Pomacentridae	0.0229	3.175	0.89	0.00567689
39	French Frigate	FFS-00750	42988	23.6354	-166.185	1845963326	21.2	nSPC-CCR	CCR	CHOV	Chromis ovalis	45	12	N	Pomacentridae	0.0229	3.175	0.88	0.49639
39	French Frigate	FFS-00750	42988	23.6354	-166.185	1845963326	21.2	nSPC-CCR	CCR	CHVE	Chromis verater	1	12	I	Pomacentridae	0.0229	3.175	0.95	0.0140653
39	French Frigate	FFS-00750	42988	23.6354	-166.185	1845963326	21.2	nSPC-CCR	CCR	PLJO	Plectroglyphidodon johnstonianus	1	6	I	Pomacentridae	0.0612	2.635	1	0.0713705
39	French Frigate	FFS-00750	42988	23.6354	-166.185	1845963326	21.2	nSPC-CCR	CCR	BIGE	Priacanthus sp	2	19	I	Priacanthidae	0.02939	2.80679	0.99	0.378904
39	French Frigate	FFS-00750	42988	23.6354	-166.185	1845963326	21.2	nSPC-CCR	CCR	CHPE	Chlorurus perspicillatus	1	26	T	Scaridae	0.0204	3	1	0.149214
39	French Frigate	FFS-00750	42988	23.6354	-166.185	1845963326	21.2	nSPC-CCR	CCR	CHSO	Chlorurus sordidus	1	18	I	Scaridae	0.02431	2.96931	1	0.0859386
39	French Frigate	FFS-00750	42988	23.6354	-166.185	1845963326	21.2	nSPC-CCR	CCR	SCDU	Scarus dubius	1	17	T	Scaridae	0.0222	2.971	0.97	0.05051
39	French Frigate	FFS-00750	42988	23.6354	-166.185	1845963334	21	nSPC-CCR	CCR	CTST	Ctenochaetus strigosus	20	8	I	Acanthuridae	0.022	3	1	0.109036
39	French Frigate	FFS-00750	42988	23.6354	-166.185	1845963334	21	nSPC-CCR	CCR	CTST	Ctenochaetus strigosus	20	10	I	Acanthuridae	0.022	3	1	0.21296
39	French Frigate	FFS-00750	42988	23.6354	-166.185	1845963334	21	nSPC-CCR	CCR	NAAN	Naso annulatus	2	30	T	Acanthuridae	0.05103	2.71537	0.95	5.53019
39	French Frigate	FFS-00750	42988	23.6354	-166.185	1845963334	21	nSPC-CCR	CCR	NAHE	Naso hexacanthus	20	25	I	Acanthuridae	0.0424411	2.854	0.88	16.444
39	French Frigate	FFS-00750	42988	23.6354	-166.185	1845963334	21	nSPC-CCR	CCR	NAHE	Naso hexacanthus	30	30	I	Acanthuridae	0.0424411	2.854	0.88	41.5032
39	French Frigate	FFS-00750	42988	23.6354	-166.185	1845963334	21	nSPC-CCR	CCR	NAHE	Naso hexacanthus	10	18	I	Acanthuridae	0.0424411	2.854	0.88	3.21961
39	French Frigate	FFS-00750	42988	23.6354	-166.185	1845963334	21	nSPC-CCR	CCR	ZEFL	Zebrasoma flavescens	3	10	I	Acanthuridae	0.0148	3.16	1	0.00716388
39	French Frigate	FFS-00750	42988	23.6354	-166.185	1845963334	21	nSPC-CCR	CCR	ZEFL	Zebrasoma flavescens	2	12	I	Acanthuridae	0.0148	3.16	1	0.00849708
39	French Frigate	FFS-00750	42988	23.6354	-166.185	1845963334	21	nSPC-CCR	CCR	AUCH	Aulostomus chinensis	1	45	F	Aulostomidae	0.00021	3.51443	1	7.67003e-08
39	French Frigate	FFS-00750	42988	23.6354	-166.185	1845963334	21	nSPC-CCR	CCR	AUCH	Aulostomus chinensis	1	30	F	Aulostomidae	0.00021	3.51443	1	1.84475e-08
39	French Frigate	FFS-00750	42988	23.6354	-166.185	1845963334	21	nSPC-CCR	CCR	MEVI	Melichthys vidua	1	15	T	Balistidae	0.0058	3.554	1	0.000170236
39	French Frigate	FFS-00750	42988	23.6354	-166.185	1845963334	21	nSPC-CCR	CCR	CAME	Caranx melampygus	1	30	I	Carangidae	0.02866	2.974	0.89	0.451215
39	French Frigate	FFS-00750	42988	23.6354	-166.185	1845963334	21	nSPC-CCR	CCR	CAAB	Carcharhinus amblyrhynchos	1	100	I	Carcharhinidae	0.0023	3.373	0.85	0.00406479
39	French Frigate	FFS-00750	42988	23.6354	-166.185	1845963334	21	nSPC-CCR	CCR	TROB	Triaenodon obesus	1	65	I	Carcharhinidae	0.0018	3.34393	0.8	0.000363093
39	French Frigate	FFS-00750	42988	23.6354	-166.185	1845963334	21	nSPC-CCR	CCR	TROB	Triaenodon obesus	1	70	I	Carcharhinidae	0.0018	3.34393	0.8	0.000465202
39	French Frigate	FFS-00750	42988	23.6354	-166.185	1845963334	21	nSPC-CCR	CCR	CHMI	Chaetodon miliaris	3	12	I	Chaetodontidae	0.0296	2.9895	1	0.135913
39	French Frigate	FFS-00750	42988	23.6354	-166.185	1845963334	21	nSPC-CCR	CCR	CHMI	Chaetodon miliaris	5	9	I	Chaetodontidae	0.0296	2.9895	1	0.0958527
39	French Frigate	FFS-00750	42988	23.6354	-166.185	1845963334	21	nSPC-CCR	CCR	CHTR	Chaetodon trifascialis	4	5	I	Chaetodontidae	0.02578	2.96908	1	0.00912704
39	French Frigate	FFS-00750	42988	23.6354	-166.185	1845963334	21	nSPC-CCR	CCR	FOFL	Forcipiger flavissimus	2	14	I	Chaetodontidae	0.0125	3	1	0.0107188
39	French Frigate	FFS-00750	42988	23.6354	-166.185	1845963334	21	nSPC-CCR	CCR	HEDI	Heniochus diphreutes	3	10	I	Chaetodontidae	0.0252	3.082	1	0.0428783
39	French Frigate	FFS-00750	42988	23.6354	-166.185	1845963334	21	nSPC-CCR	CCR	HEPO	Hemitaurichthys polylepis	20	9	I	Chaetodontidae	0.0265	3	1	0.271328
39	French Frigate	FFS-00750	42988	23.6354	-166.185	1845963334	21	nSPC-CCR	CCR	HEPO	Hemitaurichthys polylepis	10	10	I	Chaetodontidae	0.0265	3	1	0.186096
39	French Frigate	FFS-00750	42988	23.6354	-166.185	1845963334	21	nSPC-CCR	CCR	HETH	Hemitaurichthys thompsoni	1	10	I	Chaetodontidae	0.0342	3	1	0.0400017
39	French Frigate	FFS-00750	42988	23.6354	-166.185	1845963334	21	nSPC-CCR	CCR	PAAR	Paracirrhites arcatus	1	9	I	Cirrhitidae	0.0165	3.1253	1	0.00257868
39	French Frigate	FFS-00750	42988	23.6354	-166.185	1845963334	21	nSPC-CCR	CCR	MYSP	Myripristinae	100	12	I	Holocentridae	0.02762	3.03041	0.89	2.47321
39	French Frigate	FFS-00750	42988	23.6354	-166.185	1845963334	21	nSPC-CCR	CCR	MYSP	Myripristinae	50	25	I	Holocentridae	0.02762	3.03041	0.89	11.4341
39	French Frigate	FFS-00750	42988	23.6354	-166.185	1845963334	21	nSPC-CCR	CCR	MYSP	Myripristinae	100	20	I	Holocentridae	0.02762	3.03041	0.89	11.6293
39	French Frigate	FFS-00750	42988	23.6354	-166.185	1845963334	21	nSPC-CCR	CCR	ANCH	Anampses chrysocephalus	5	7	I	Labridae	0.0226	2.793	1	0.028997
39	French Frigate	FFS-00750	42988	23.6354	-166.185	1845963334	21	nSPC-CCR	CCR	ANCH	Anampses chrysocephalus	3	9	I	Labridae	0.0226	2.793	1	0.0351031
39	French Frigate	FFS-00750	42988	23.6354	-166.185	1845963334	21	nSPC-CCR	CCR	BOBI	Bodianus bilunulatus	1	22	T	Labridae	0.0146	3	1	0.033138
39	French Frigate	FFS-00750	42988	23.6354	-166.185	1845963334	21	nSPC-CCR	CCR	LAPH	Labroides phthirophagus	2	4	I	Labridae	0.0059	3.231	1	1.10639e-05
39	French Frigate	FFS-00750	42988	23.6354	-166.185	1845963334	21	nSPC-CCR	CCR	OXUN	Oxycheilinus unifasciatus	1	13	I	Labridae	0.01689	3	1	0.0105857
39	French Frigate	FFS-00750	42988	23.6354	-166.185	1845963334	21	nSPC-CCR	CCR	OXUN	Oxycheilinus unifasciatus	1	10	I	Labridae	0.01689	3	1	0.00481825
39	French Frigate	FFS-00750	42988	23.6354	-166.185	1845963334	21	nSPC-CCR	CCR	THDU	Thalassoma duperrey	1	9	I	Labridae	0.0123	3.097	0.9	0.000790704
39	French Frigate	FFS-00750	42988	23.6354	-166.185	1845963334	21	nSPC-CCR	CCR	MOGR	Monotaxis grandoculis	1	35	N	Lethrinidae	0.02296	3.02223	0.89	0.363123
39	French Frigate	FFS-00750	42988	23.6354	-166.185	1845963334	21	nSPC-CCR	CCR	APFU	Aphareus furca	1	25	I	Lutjanidae	0.0105	3	1	0.0180879
39	French Frigate	FFS-00750	42988	23.6354	-166.185	1845963334	21	nSPC-CCR	CCR	APFU	Aphareus furca	1	23	I	Lutjanidae	0.0105	3	1	0.0140848
39	French Frigate	FFS-00750	42988	23.6354	-166.185	1845963334	21	nSPC-CCR	CCR	LUKA	Lutjanus kasmira	1	18	I	Lutjanidae	0.00842	3.24696	0.95	0.00184953
39	French Frigate	FFS-00750	42988	23.6354	-166.185	1845963334	21	nSPC-CCR	CCR	LUKA	Lutjanus kasmira	1	20	I	Lutjanidae	0.00842	3.24696	0.95	0.00260395
39	French Frigate	FFS-00750	42988	23.6354	-166.185	1845963334	21	nSPC-CCR	CCR	LUKA	Lutjanus kasmira	1	23	I	Lutjanidae	0.00842	3.24696	0.95	0.00409936
39	French Frigate	FFS-00750	42988	23.6354	-166.185	1845963334	21	nSPC-CCR	CCR	CEPO	Centropyge potteri	1	8	I	Pomacanthidae	0.0745	2.577	1	0.263518
39	French Frigate	FFS-00750	42988	23.6354	-166.185	1845963334	21	nSPC-CCR	CCR	CEPO	Centropyge potteri	1	7	I	Pomacanthidae	0.0745	2.577	1	0.186795
39	French Frigate	FFS-00750	42988	23.6354	-166.185	1845963334	21	nSPC-CCR	CCR	CHHA	Chromis hanui	3	2	I	Pomacentridae	0.0229	3.175	0.89	0.00011606
39	French Frigate	FFS-00750	42988	23.6354	-166.185	1845963334	21	nSPC-CCR	CCR	CHHA	Chromis hanui	1	3	I	Pomacentridae	0.0229	3.175	0.89	0.000140169
39	French Frigate	FFS-00750	42988	23.6354	-166.185	1845963334	21	nSPC-CCR	CCR	CHHA	Chromis hanui	8	4	I	Pomacentridae	0.0229	3.175	0.89	0.00279525
39	French Frigate	FFS-00750	42988	23.6354	-166.185	1845963334	21	nSPC-CCR	CCR	CHHA	Chromis hanui	5	5	I	Pomacentridae	0.0229	3.175	0.89	0.00354806
39	French Frigate	FFS-00750	42988	23.6354	-166.185	1845963334	21	nSPC-CCR	CCR	CHVA	Chromis vanderbilti	5	4	I	Pomacentridae	0.0258	3	1	0.00549552
39	French Frigate	FFS-00750	42988	23.6354	-166.185	1845963334	21	nSPC-CCR	CCR	CHVA	Chromis vanderbilti	10	3	I	Pomacentridae	0.0258	3	1	0.00463685
39	French Frigate	FFS-00750	42988	23.6354	-166.185	1845963334	21	nSPC-CCR	CCR	PLJO	Plectroglyphidodon johnstonianus	1	8	I	Pomacentridae	0.0612	2.635	1	0.152311
39	French Frigate	FFS-00750	42988	23.6354	-166.185	1845963334	21	nSPC-CCR	CCR	BIGE	Priacanthus sp	30	20	I	Priacanthidae	0.02939	2.80679	0.99	6.56366
39	French Frigate	FFS-00750	42988	23.6354	-166.185	1845963334	21	nSPC-CCR	CCR	BIGE	Priacanthus sp	2	25	I	Priacanthidae	0.02939	2.80679	0.99	0.81858
39	French Frigate	FFS-00750	42988	23.6354	-166.185	1845963334	21	nSPC-CCR	CCR	SCPS	Scarus psittacus	1	17	I	Scaridae	0.01045	3.31871	0.97	0.00292162
128	Kure	KUR-00733	42997	28.381	-178.335	1845963473	22.1	nSPC	OC	ACNR	Acanthurus nigroris	2	18	I	Acanthuridae	0.021	2.9435	1	0.114124
128	Kure	KUR-00733	42997	28.381	-178.335	1845963473	22.1	nSPC	OC	ACNR	Acanthurus nigroris	1	7	I	Acanthuridae	0.021	2.9435	1	0.00353996
128	Kure	KUR-00733	42997	28.381	-178.335	1845963473	22.1	nSPC	OC	ACNR	Acanthurus nigroris	2	15	I	Acanthuridae	0.021	2.9435	1	0.0667278
128	Kure	KUR-00733	42997	28.381	-178.335	1845963473	22.1	nSPC	OC	ACNR	Acanthurus nigroris	2	16	I	Acanthuridae	0.021	2.9435	1	0.0806881
128	Kure	KUR-00733	42997	28.381	-178.335	1845963473	22.1	nSPC	OC	ZEFL	Zebrasoma flavescens	1	17	I	Acanthuridae	0.0148	3.16	1	0.0127716
128	Kure	KUR-00733	42997	28.381	-178.335	1845963473	22.1	nSPC	OC	ZEVE	Zebrasoma veliferum	1	18	T	Acanthuridae	0.03425	2.86581	1	0.250028
128	Kure	KUR-00733	42997	28.381	-178.335	1845963473	22.1	nSPC	OC	MEVI	Melichthys vidua	1	23	N	Balistidae	0.0058	3.554	1	0.000777685
128	Kure	KUR-00733	42997	28.381	-178.335	1845963473	22.1	nSPC	OC	SUBU	Sufflamen bursa	1	15	I	Balistidae	0.0216	3	1	0.0340122
128	Kure	KUR-00733	42997	28.381	-178.335	1845963473	22.1	nSPC	OC	SUBU	Sufflamen bursa	1	16	I	Balistidae	0.0216	3	1	0.0412782
128	Kure	KUR-00733	42997	28.381	-178.335	1845963473	22.1	nSPC	OC	SUBU	Sufflamen bursa	1	17	I	Balistidae	0.0216	3	1	0.0495117
128	Kure	KUR-00733	42997	28.381	-178.335	1845963473	22.1	nSPC	OC	SUFR	Sufflamen fraenatum	1	23	I	Balistidae	0.0288132	3.03483	1	0.286902
128	Kure	KUR-00733	42997	28.381	-178.335	1845963473	22.1	nSPC	OC	XAME	Xanthichthys mento	1	18	I	Balistidae	0.0277	2.9321	1	0.129951
128	Kure	KUR-00733	42997	28.381	-178.335	1845963473	22.1	nSPC	OC	PLEW	Plagiotremus ewaensis	1	7	I	Blenniidae	0.0018	3.581	0.95	1.31116e-07
128	Kure	KUR-00733	42997	28.381	-178.335	1845963473	22.1	nSPC	OC	CAME	Caranx melampygus	1	55	I	Carangidae	0.02866	2.974	0.89	2.73693
128	Kure	KUR-00733	42997	28.381	-178.335	1845963473	22.1	nSPC	OC	CAME	Caranx melampygus	1	60	I	Carangidae	0.02866	2.974	0.89	3.54525
128	Kure	KUR-00733	42997	28.381	-178.335	1845963473	22.1	nSPC	OC	CAGA	Carcharhinus galapagensis	1	140	I	Carcharhinidae	0.0023	3.373	0.85	0.0126453
128	Kure	KUR-00733	42997	28.381	-178.335	1845963473	22.1	nSPC	OC	CAGA	Carcharhinus galapagensis	1	130	I	Carcharhinidae	0.0023	3.373	0.85	0.00984848
128	Kure	KUR-00733	42997	28.381	-178.335	1845963473	22.1	nSPC	OC	CAGA	Carcharhinus galapagensis	2	100	I	Carcharhinidae	0.0023	3.373	0.85	0.00812958
128	Kure	KUR-00733	42997	28.381	-178.335	1845963473	22.1	nSPC	OC	CHFR	Chaetodon fremblii	2	11	T	Chaetodontidae	0.0296	2.9895	1	0.0698554
128	Kure	KUR-00733	42997	28.381	-178.335	1845963473	22.1	nSPC	OC	CHMU	Chaetodon multicinctus	1	9	T	Chaetodontidae	0.045	2.814	1	0.078592
128	Kure	KUR-00733	42997	28.381	-178.335	1845963473	22.1	nSPC	OC	FOFL	Forcipiger flavissimus	1	12	T	Chaetodontidae	0.0125	3	1	0.003375
128	Kure	KUR-00733	42997	28.381	-178.335	1845963473	22.1	nSPC	OC	CIFA	Cirrhitops fasciatus	1	7	I	Cirrhitidae	0.017	3	1	0.00168516
128	Kure	KUR-00733	42997	28.381	-178.335	1845963473	22.1	nSPC	OC	CIFA	Cirrhitops fasciatus	1	5	I	Cirrhitidae	0.017	3	1	0.000614125
128	Kure	KUR-00733	42997	28.381	-178.335	1845963473	22.1	nSPC	OC	PAFO	Paracirrhites forsteri	1	19	I	Cirrhitidae	0.0165	3.1253	1	0.0266435
128	Kure	KUR-00733	42997	28.381	-178.335	1845963473	22.1	nSPC	OC	MYBE	Myripristis berndti	2	16	I	Holocentridae	0.02769	3.00336	0.92	0.135025
128	Kure	KUR-00733	42997	28.381	-178.335	1845963473	22.1	nSPC	OC	SAPP	Sargocentron sp	4	16	I	Holocentridae	0.02192	3.04739	0.93	0.131623
128	Kure	KUR-00733	42997	28.381	-178.335	1845963473	22.1	nSPC	OC	CHUB	Kyphosus sp	1	27	I	Kyphosidae	0.01285	3.15059	0.95	0.030296
128	Kure	KUR-00733	42997	28.381	-178.335	1845963473	22.1	nSPC	OC	BOBI	Bodianus bilunulatus	1	13	I	Labridae	0.0146	3	1	0.00683736
128	Kure	KUR-00733	42997	28.381	-178.335	1845963473	22.1	nSPC	OC	BOBI	Bodianus bilunulatus	1	5	I	Labridae	0.0146	3	1	0.000389017
128	Kure	KUR-00733	42997	28.381	-178.335	1845963473	22.1	nSPC	OC	COBA	Coris ballieui	1	22	T	Labridae	0.0065	3.254	1	0.00178428
128	Kure	KUR-00733	42997	28.381	-178.335	1845963473	22.1	nSPC	OC	COFL	Coris flavovittata	1	12	T	Labridae	0.0352	3	1	0.0753654
128	Kure	KUR-00733	42997	28.381	-178.335	1845963473	22.1	nSPC	OC	HAOR	Halichoeres ornatissimus	1	10	T	Labridae	0.0133	3	1	0.00235264
128	Kure	KUR-00733	42997	28.381	-178.335	1845963473	22.1	nSPC	OC	LAPH	Labroides phthirophagus	1	5	I	Labridae	0.0059	3.231	1	1.13761e-05
128	Kure	KUR-00733	42997	28.381	-178.335	1845963473	22.1	nSPC	OC	MAGE	Macropharyngodon geoffroy	1	4	I	Labridae	0.0107	3.178	1	4.47433e-05
128	Kure	KUR-00733	42997	28.381	-178.335	1845963473	22.1	nSPC	OC	OXUN	Oxycheilinus unifasciatus	1	44	F	Labridae	0.01689	3	1	0.410437
128	Kure	KUR-00733	42997	28.381	-178.335	1845963473	22.1	nSPC	OC	PSOC	Pseudocheilinus octotaenia	1	7	I	Labridae	0.0138	3.1563	1	0.000625581
128	Kure	KUR-00733	42997	28.381	-178.335	1845963473	22.1	nSPC	OC	STBA	Stethojulis balteata	1	10	I	Labridae	0.015	3	1	0.003375
128	Kure	KUR-00733	42997	28.381	-178.335	1845963473	22.1	nSPC	OC	THBA	Thalassoma ballieui	1	18	T	Labridae	0.0123	3.097	0.98	0.00880729
128	Kure	KUR-00733	42997	28.381	-178.335	1845963473	22.1	nSPC	OC	THDU	Thalassoma duperrey	3	15	I	Labridae	0.0123	3.097	0.9	0.0115399
128	Kure	KUR-00733	42997	28.381	-178.335	1845963473	22.1	nSPC	OC	THDU	Thalassoma duperrey	1	20	I	Labridae	0.0123	3.097	0.9	0.00937594
128	Kure	KUR-00733	42997	28.381	-178.335	1845963473	22.1	nSPC	OC	THDU	Thalassoma duperrey	2	10	I	Labridae	0.0123	3.097	0.9	0.00219157
128	Kure	KUR-00733	42997	28.381	-178.335	1845963473	22.1	nSPC	OC	THDU	Thalassoma duperrey	2	12	I	Labridae	0.0123	3.097	0.9	0.0038546
128	Kure	KUR-00733	42997	28.381	-178.335	1845963473	22.1	nSPC	OC	APFU	Aphareus furca	2	40	F	Lutjanidae	0.0105	3	1	0.148176
128	Kure	KUR-00733	42997	28.381	-178.335	1845963473	22.1	nSPC	OC	PAMU	Parupeneus multifasciatus	1	18	I	Mullidae	0.01136	3.21082	0.9	0.00436219
128	Kure	KUR-00733	42997	28.381	-178.335	1845963473	22.1	nSPC	OC	PAPL	Parupeneus pleurostigma	1	20	T	Mullidae	0.0119	3	1	0.0134813
128	Kure	KUR-00733	42997	28.381	-178.335	1845963473	22.1	nSPC	OC	CEPO	Centropyge potteri	8	6	I	Pomacanthidae	0.0745	2.577	1	1.00446
128	Kure	KUR-00733	42997	28.381	-178.335	1845963473	22.1	nSPC	OC	CEPO	Centropyge potteri	4	5	I	Pomacanthidae	0.0745	2.577	1	0.313944
128	Kure	KUR-00733	42997	28.381	-178.335	1845963473	22.1	nSPC	OC	CEPO	Centropyge potteri	4	7	I	Pomacanthidae	0.0745	2.577	1	0.747178
128	Kure	KUR-00733	42997	28.381	-178.335	1845963473	22.1	nSPC	OC	GEPE	Genicanthus personatus	1	13	F	Pomacanthidae	0.0669	2.724	0.97	0.629229
128	Kure	KUR-00733	42997	28.381	-178.335	1845963473	22.1	nSPC	OC	CHHA	Chromis hanui	65	5	I	Pomacentridae	0.0229	3.175	0.89	0.0461248
128	Kure	KUR-00733	42997	28.381	-178.335	1845963473	22.1	nSPC	OC	CHHA	Chromis hanui	65	4	I	Pomacentridae	0.0229	3.175	0.89	0.0227114
128	Kure	KUR-00733	42997	28.381	-178.335	1845963473	22.1	nSPC	OC	CHOV	Chromis ovalis	150	6	I	Pomacentridae	0.0229	3.175	0.88	0.183203
128	Kure	KUR-00733	42997	28.381	-178.335	1845963473	22.1	nSPC	OC	CHVE	Chromis verater	4	12	N	Pomacentridae	0.0229	3.175	0.95	0.0562614
128	Kure	KUR-00733	42997	28.381	-178.335	1845963473	22.1	nSPC	OC	DAAL	Dascyllus albisella	4	8	I	Pomacentridae	0.0462	2.911	1	0.220662
128	Kure	KUR-00733	42997	28.381	-178.335	1845963473	22.1	nSPC	OC	SCDU	Scarus dubius	2	25	N	Scaridae	0.0222	2.971	0.97	0.317704
128	Kure	KUR-00733	42997	28.381	-178.335	1845963473	22.1	nSPC	OC	CAJA	Canthigaster jactator	1	5	I	Tetraodontidae	0.0424	2.822	1	0.012558
128	Kure	KUR-00733	42997	28.381	-178.335	1845963486	20.11	nSPC	OC	ACNR	Acanthurus nigroris	2	10	I	Acanthuridae	0.021	2.9435	1	0.0202294
128	Kure	KUR-00733	42997	28.381	-178.335	1845963486	20.11	nSPC	OC	ACNR	Acanthurus nigroris	1	15	I	Acanthuridae	0.021	2.9435	1	0.0333639
128	Kure	KUR-00733	42997	28.381	-178.335	1845963486	20.11	nSPC	OC	MEVI	Melichthys vidua	2	18	I	Balistidae	0.0058	3.554	1	0.000650866
128	Kure	KUR-00733	42997	28.381	-178.335	1845963486	20.11	nSPC	OC	SUBU	Sufflamen bursa	1	18	N	Balistidae	0.0216	3	1	0.0587731
128	Kure	KUR-00733	42997	28.381	-178.335	1845963486	20.11	nSPC	OC	XAME	Xanthichthys mento	1	15	I	Balistidae	0.0277	2.9321	1	0.0761399
128	Kure	KUR-00733	42997	28.381	-178.335	1845963486	20.11	nSPC	OC	CAME	Caranx melampygus	1	30	I	Carangidae	0.02866	2.974	0.89	0.451215
128	Kure	KUR-00733	42997	28.381	-178.335	1845963486	20.11	nSPC	OC	CAME	Caranx melampygus	1	28	I	Carangidae	0.02866	2.974	0.89	0.367513
128	Kure	KUR-00733	42997	28.381	-178.335	1845963486	20.11	nSPC	OC	CAGA	Carcharhinus galapagensis	6	120	I	Carcharhinidae	0.0023	3.373	0.85	0.0451095
128	Kure	KUR-00733	42997	28.381	-178.335	1845963486	20.11	nSPC	OC	CAGA	Carcharhinus galapagensis	10	110	I	Carcharhinidae	0.0023	3.373	0.85	0.0560603
128	Kure	KUR-00733	42997	28.381	-178.335	1845963486	20.11	nSPC	OC	CHFR	Chaetodon fremblii	1	10	I	Chaetodontidae	0.0296	2.9895	1	0.026268
128	Kure	KUR-00733	42997	28.381	-178.335	1845963486	20.11	nSPC	OC	CHMU	Chaetodon multicinctus	1	4	I	Chaetodontidae	0.045	2.814	1	0.008023
128	Kure	KUR-00733	42997	28.381	-178.335	1845963486	20.11	nSPC	OC	FOLO	Forcipiger longirostris	3	15	I	Chaetodontidae	0.0138	3	1	0.0266092
128	Kure	KUR-00733	42997	28.381	-178.335	1845963486	20.11	nSPC	OC	CIFA	Cirrhitops fasciatus	1	12	I	Cirrhitidae	0.017	3	1	0.00848966
128	Kure	KUR-00733	42997	28.381	-178.335	1845963486	20.11	nSPC	OC	CIFA	Cirrhitops fasciatus	3	8	I	Cirrhitidae	0.017	3	1	0.00754637
128	Kure	KUR-00733	42997	28.381	-178.335	1845963486	20.11	nSPC	OC	CIFA	Cirrhitops fasciatus	1	10	I	Cirrhitidae	0.017	3	1	0.004913
128	Kure	KUR-00733	42997	28.381	-178.335	1845963486	20.11	nSPC	OC	CHUB	Kyphosus sp	1	22	N	Kyphosidae	0.01285	3.15059	0.95	0.0158916
128	Kure	KUR-00733	42997	28.381	-178.335	1845963486	20.11	nSPC	OC	CHUB	Kyphosus sp	1	20	N	Kyphosidae	0.01285	3.15059	0.95	0.0117695
128	Kure	KUR-00733	42997	28.381	-178.335	1845963486	20.11	nSPC	OC	ANCH	Anampses chrysocephalus	1	5	I	Labridae	0.0226	2.793	1	0.00226594
128	Kure	KUR-00733	42997	28.381	-178.335	1845963486	20.11	nSPC	OC	HAOR	Halichoeres ornatissimus	1	7	I	Labridae	0.0133	3	1	0.000806954
128	Kure	KUR-00733	42997	28.381	-178.335	1845963486	20.11	nSPC	OC	LAPH	Labroides phthirophagus	5	5	I	Labridae	0.0059	3.231	1	5.68807e-05
128	Kure	KUR-00733	42997	28.381	-178.335	1845963486	20.11	nSPC	OC	LAPH	Labroides phthirophagus	5	6	I	Labridae	0.0059	3.231	1	0.000102518
128	Kure	KUR-00733	42997	28.381	-178.335	1845963486	20.11	nSPC	OC	LAPH	Labroides phthirophagus	5	4	I	Labridae	0.0059	3.231	1	2.76598e-05
128	Kure	KUR-00733	42997	28.381	-178.335	1845963486	20.11	nSPC	OC	MAGE	Macropharyngodon geoffroy	1	6	I	Labridae	0.0107	3.178	1	0.00016231
128	Kure	KUR-00733	42997	28.381	-178.335	1845963486	20.11	nSPC	OC	MAGE	Macropharyngodon geoffroy	3	5	I	Labridae	0.0107	3.178	1	0.000272791
128	Kure	KUR-00733	42997	28.381	-178.335	1845963486	20.11	nSPC	OC	PSOC	Pseudocheilinus octotaenia	1	7	I	Labridae	0.0138	3.1563	1	0.000625581
128	Kure	KUR-00733	42997	28.381	-178.335	1845963486	20.11	nSPC	OC	THBA	Thalassoma ballieui	1	18	I	Labridae	0.0123	3.097	0.98	0.00880729
128	Kure	KUR-00733	42997	28.381	-178.335	1845963486	20.11	nSPC	OC	THDU	Thalassoma duperrey	10	6	I	Labridae	0.0123	3.097	0.9	0.00225247
128	Kure	KUR-00733	42997	28.381	-178.335	1845963486	20.11	nSPC	OC	THDU	Thalassoma duperrey	10	8	I	Labridae	0.0123	3.097	0.9	0.00549028
128	Kure	KUR-00733	42997	28.381	-178.335	1845963486	20.11	nSPC	OC	THDU	Thalassoma duperrey	6	10	I	Labridae	0.0123	3.097	0.9	0.00657471
128	Kure	KUR-00733	42997	28.381	-178.335	1845963486	20.11	nSPC	OC	THDU	Thalassoma duperrey	5	9	I	Labridae	0.0123	3.097	0.9	0.00395352
128	Kure	KUR-00733	42997	28.381	-178.335	1845963486	20.11	nSPC	OC	APAR	Apolemichthys arcuatus	1	14	I	Pomacanthidae	0.0669	2.724	1	0.836592
128	Kure	KUR-00733	42997	28.381	-178.335	1845963486	20.11	nSPC	OC	CEPO	Centropyge potteri	10	7	I	Pomacanthidae	0.0745	2.577	1	1.86795
128	Kure	KUR-00733	42997	28.381	-178.335	1845963486	20.11	nSPC	OC	CEPO	Centropyge potteri	10	6	I	Pomacanthidae	0.0745	2.577	1	1.25557
128	Kure	KUR-00733	42997	28.381	-178.335	1845963486	20.11	nSPC	OC	CEPO	Centropyge potteri	10	5	I	Pomacanthidae	0.0745	2.577	1	0.78486
128	Kure	KUR-00733	42997	28.381	-178.335	1845963486	20.11	nSPC	OC	GEPE	Genicanthus personatus	1	12	I	Pomacanthidae	0.0669	2.724	0.97	0.505961
128	Kure	KUR-00733	42997	28.381	-178.335	1845963486	20.11	nSPC	OC	CHHA	Chromis hanui	100	3	I	Pomacentridae	0.0229	3.175	0.89	0.0140169
128	Kure	KUR-00733	42997	28.381	-178.335	1845963486	20.11	nSPC	OC	CHHA	Chromis hanui	100	4	I	Pomacentridae	0.0229	3.175	0.89	0.0349407
128	Kure	KUR-00733	42997	28.381	-178.335	1845963486	20.11	nSPC	OC	CHOV	Chromis ovalis	100	4	N	Pomacentridae	0.0229	3.175	0.88	0.0337094
128	Kure	KUR-00733	42997	28.381	-178.335	1845963486	20.11	nSPC	OC	CHVA	Chromis vanderbilti	10	3	I	Pomacentridae	0.0258	3	1	0.00463685
128	Kure	KUR-00733	42997	28.381	-178.335	1845963486	20.11	nSPC	OC	CHVA	Chromis vanderbilti	10	4	I	Pomacentridae	0.0258	3	1	0.010991
128	Kure	KUR-00733	42997	28.381	-178.335	1845963486	20.11	nSPC	OC	CHVE	Chromis verater	2	10	I	Pomacentridae	0.0229	3.175	0.95	0.0157681
128	Kure	KUR-00733	42997	28.381	-178.335	1845963486	20.11	nSPC	OC	CHVE	Chromis verater	1	12	I	Pomacentridae	0.0229	3.175	0.95	0.0140653
128	Kure	KUR-00733	42997	28.381	-178.335	1845963486	20.11	nSPC	OC	PLJO	Plectroglyphidodon johnstonianus	1	3	I	Pomacentridae	0.0612	2.635	1	0.0114896
128	Kure	KUR-00733	42997	28.381	-178.335	1845963486	20.11	nSPC	OC	STFA	Stegastes fasciolatus	2	5	I	Pomacentridae	0.0349	2.9109	1	0.0124157
128	Kure	KUR-00733	42997	28.381	-178.335	1845963486	20.11	nSPC	OC	STFA	Stegastes fasciolatus	1	6	I	Pomacentridae	0.0349	2.9109	1	0.0105543
128	Kure	KUR-00733	42997	28.381	-178.335	1845963486	20.11	nSPC	OC	CAZO	Calotomus zonarchus	1	23	I	Scaridae	0.0222	2.971	1	0.13574
128	Kure	KUR-00733	42997	28.381	-178.335	1845963486	20.11	nSPC	OC	CHPE	Chlorurus perspicillatus	1	30	I	Scaridae	0.0204	3	1	0.229221
128	Kure	KUR-00733	42997	28.381	-178.335	1845963486	20.11	nSPC	OC	CHPE	Chlorurus perspicillatus	1	35	I	Scaridae	0.0204	3	1	0.363994
128	Kure	KUR-00733	42997	28.381	-178.335	1845963486	20.11	nSPC	OC	ZACO	Zanclus cornutus	1	15	T	Zanclidae	0.0147	3.36991	0.96	0.00534074
128	Kure	KUR-00733	42997	28.381	-178.335	1845963471	20.3	nSPC-CCR	CCR	ACNR	Acanthurus nigroris	4	16	I	Acanthuridae	0.021	2.9435	1	0.161376
128	Kure	KUR-00733	42997	28.381	-178.335	1845963471	20.3	nSPC-CCR	CCR	ACNR	Acanthurus nigroris	2	7	I	Acanthuridae	0.021	2.9435	1	0.00707992
128	Kure	KUR-00733	42997	28.381	-178.335	1845963471	20.3	nSPC-CCR	CCR	ACOL	Acanthurus olivaceus	2	26	N	Acanthuridae	0.03839	3.055	0.86	1.25445
128	Kure	KUR-00733	42997	28.381	-178.335	1845963471	20.3	nSPC-CCR	CCR	CTST	Ctenochaetus strigosus	1	5	I	Acanthuridae	0.022	3	1	0.001331
128	Kure	KUR-00733	42997	28.381	-178.335	1845963471	20.3	nSPC-CCR	CCR	CTST	Ctenochaetus strigosus	1	13	I	Acanthuridae	0.022	3	1	0.0233937
128	Kure	KUR-00733	42997	28.381	-178.335	1845963471	20.3	nSPC-CCR	CCR	NAUN	Naso unicornis	1	38	I	Acanthuridae	0.01788	3.03545	0.96	0.273331
128	Kure	KUR-00733	42997	28.381	-178.335	1845963471	20.3	nSPC-CCR	CCR	MEVI	Melichthys vidua	1	26	I	Balistidae	0.0058	3.554	1	0.00120237
128	Kure	KUR-00733	42997	28.381	-178.335	1845963471	20.3	nSPC-CCR	CCR	SUBU	Sufflamen bursa	2	16	I	Balistidae	0.0216	3	1	0.0825565
128	Kure	KUR-00733	42997	28.381	-178.335	1845963471	20.3	nSPC-CCR	CCR	SUFR	Sufflamen fraenatum	1	23	F	Balistidae	0.0288132	3.03483	1	0.286902
128	Kure	KUR-00733	42997	28.381	-178.335	1845963471	20.3	nSPC-CCR	CCR	XAME	Xanthichthys mento	1	18	I	Balistidae	0.0277	2.9321	1	0.129951
128	Kure	KUR-00733	42997	28.381	-178.335	1845963471	20.3	nSPC-CCR	CCR	PLEW	Plagiotremus ewaensis	1	7	I	Blenniidae	0.0018	3.581	0.95	1.31116e-07
128	Kure	KUR-00733	42997	28.381	-178.335	1845963471	20.3	nSPC-CCR	CCR	CAIG	Caranx ignobilis	1	95	F	Carangidae	0.023	2.977	0.89	7.24237
128	Kure	KUR-00733	42997	28.381	-178.335	1845963471	20.3	nSPC-CCR	CCR	CAME	Caranx melampygus	1	60	T	Carangidae	0.02866	2.974	0.89	3.54525
128	Kure	KUR-00733	42997	28.381	-178.335	1845963471	20.3	nSPC-CCR	CCR	CAME	Caranx melampygus	1	50	T	Carangidae	0.02866	2.974	0.89	2.0614
128	Kure	KUR-00733	42997	28.381	-178.335	1845963471	20.3	nSPC-CCR	CCR	CAME	Caranx melampygus	1	45	T	Carangidae	0.02866	2.974	0.89	1.50688
128	Kure	KUR-00733	42997	28.381	-178.335	1845963471	20.3	nSPC-CCR	CCR	CAGA	Carcharhinus galapagensis	1	120	I	Carcharhinidae	0.0023	3.373	0.85	0.00751824
128	Kure	KUR-00733	42997	28.381	-178.335	1845963471	20.3	nSPC-CCR	CCR	CAGA	Carcharhinus galapagensis	1	105	I	Carcharhinidae	0.0023	3.373	0.85	0.00479192
128	Kure	KUR-00733	42997	28.381	-178.335	1845963471	20.3	nSPC-CCR	CCR	CHAU	Chaetodon auriga	2	15	N	Chaetodontidae	0.0404	2.82943	1	0.484788
128	Kure	KUR-00733	42997	28.381	-178.335	1845963471	20.3	nSPC-CCR	CCR	CHFR	Chaetodon fremblii	2	10	N	Chaetodontidae	0.0296	2.9895	1	0.0525359
128	Kure	KUR-00733	42997	28.381	-178.335	1845963471	20.3	nSPC-CCR	CCR	CHMU	Chaetodon multicinctus	1	5	I	Chaetodontidae	0.045	2.814	1	0.0150329
128	Kure	KUR-00733	42997	28.381	-178.335	1845963471	20.3	nSPC-CCR	CCR	CIFA	Cirrhitops fasciatus	1	4	I	Cirrhitidae	0.017	3	1	0.000314432
128	Kure	KUR-00733	42997	28.381	-178.335	1845963471	20.3	nSPC-CCR	CCR	PAAR	Paracirrhites arcatus	1	6	I	Cirrhitidae	0.0165	3.1253	1	0.000726204
128	Kure	KUR-00733	42997	28.381	-178.335	1845963471	20.3	nSPC-CCR	CCR	ANCH	Anampses chrysocephalus	3	4	I	Labridae	0.0226	2.793	1	0.00364502
128	Kure	KUR-00733	42997	28.381	-178.335	1845963471	20.3	nSPC-CCR	CCR	BOBI	Bodianus bilunulatus	1	22	I	Labridae	0.0146	3	1	0.033138
128	Kure	KUR-00733	42997	28.381	-178.335	1845963471	20.3	nSPC-CCR	CCR	COFL	Coris flavovittata	1	14	N	Labridae	0.0352	3	1	0.119677
128	Kure	KUR-00733	42997	28.381	-178.335	1845963471	20.3	nSPC-CCR	CCR	LAPH	Labroides phthirophagus	1	9	I	Labridae	0.0059	3.231	1	7.59942e-05
128	Kure	KUR-00733	42997	28.381	-178.335	1845963471	20.3	nSPC-CCR	CCR	LAPH	Labroides phthirophagus	1	5	I	Labridae	0.0059	3.231	1	1.13761e-05
128	Kure	KUR-00733	42997	28.381	-178.335	1845963471	20.3	nSPC-CCR	CCR	MAGE	Macropharyngodon geoffroy	1	5	I	Labridae	0.0107	3.178	1	9.09302e-05
128	Kure	KUR-00733	42997	28.381	-178.335	1845963471	20.3	nSPC-CCR	CCR	OXBI	Oxycheilinus bimaculatus	1	5	I	Labridae	0.093	2.168	1	0.190124
128	Kure	KUR-00733	42997	28.381	-178.335	1845963471	20.3	nSPC-CCR	CCR	OXUN	Oxycheilinus unifasciatus	1	40	N	Labridae	0.01689	3	1	0.308368
128	Kure	KUR-00733	42997	28.381	-178.335	1845963471	20.3	nSPC-CCR	CCR	PSOC	Pseudocheilinus octotaenia	1	6	I	Labridae	0.0138	3.1563	1	0.000384573
128	Kure	KUR-00733	42997	28.381	-178.335	1845963471	20.3	nSPC-CCR	CCR	STBA	Stethojulis balteata	1	10	I	Labridae	0.015	3	1	0.003375
128	Kure	KUR-00733	42997	28.381	-178.335	1845963471	20.3	nSPC-CCR	CCR	THBA	Thalassoma ballieui	1	18	N	Labridae	0.0123	3.097	0.98	0.00880729
128	Kure	KUR-00733	42997	28.381	-178.335	1845963471	20.3	nSPC-CCR	CCR	THDU	Thalassoma duperrey	2	18	I	Labridae	0.0123	3.097	0.9	0.0135311
128	Kure	KUR-00733	42997	28.381	-178.335	1845963471	20.3	nSPC-CCR	CCR	THDU	Thalassoma duperrey	1	5	I	Labridae	0.0123	3.097	0.9	0.000128066
128	Kure	KUR-00733	42997	28.381	-178.335	1845963471	20.3	nSPC-CCR	CCR	THDU	Thalassoma duperrey	2	13	I	Labridae	0.0123	3.097	0.9	0.00493898
128	Kure	KUR-00733	42997	28.381	-178.335	1845963471	20.3	nSPC-CCR	CCR	THDU	Thalassoma duperrey	1	9	I	Labridae	0.0123	3.097	0.9	0.000790704
128	Kure	KUR-00733	42997	28.381	-178.335	1845963471	20.3	nSPC-CCR	CCR	THDU	Thalassoma duperrey	2	15	I	Labridae	0.0123	3.097	0.9	0.00769325
128	Kure	KUR-00733	42997	28.381	-178.335	1845963471	20.3	nSPC-CCR	CCR	APFU	Aphareus furca	1	40	T	Lutjanidae	0.0105	3	1	0.074088
128	Kure	KUR-00733	42997	28.381	-178.335	1845963471	20.3	nSPC-CCR	CCR	PAMU	Parupeneus multifasciatus	1	18	T	Mullidae	0.01136	3.21082	0.9	0.00436219
128	Kure	KUR-00733	42997	28.381	-178.335	1845963471	20.3	nSPC-CCR	CCR	CEPO	Centropyge potteri	4	6	I	Pomacanthidae	0.0745	2.577	1	0.50223
128	Kure	KUR-00733	42997	28.381	-178.335	1845963471	20.3	nSPC-CCR	CCR	CEPO	Centropyge potteri	4	5	I	Pomacanthidae	0.0745	2.577	1	0.313944
128	Kure	KUR-00733	42997	28.381	-178.335	1845963471	20.3	nSPC-CCR	CCR	CEPO	Centropyge potteri	4	4	I	Pomacanthidae	0.0745	2.577	1	0.176651
128	Kure	KUR-00733	42997	28.381	-178.335	1845963471	20.3	nSPC-CCR	CCR	GEPE	Genicanthus personatus	1	12	I	Pomacanthidae	0.0669	2.724	0.97	0.505961
128	Kure	KUR-00733	42997	28.381	-178.335	1845963471	20.3	nSPC-CCR	CCR	GEPE	Genicanthus personatus	1	13	I	Pomacanthidae	0.0669	2.724	0.97	0.629229
128	Kure	KUR-00733	42997	28.381	-178.335	1845963471	20.3	nSPC-CCR	CCR	CHHA	Chromis hanui	70	4	I	Pomacentridae	0.0229	3.175	0.89	0.0244585
128	Kure	KUR-00733	42997	28.381	-178.335	1845963471	20.3	nSPC-CCR	CCR	CHHA	Chromis hanui	70	3	I	Pomacentridae	0.0229	3.175	0.89	0.00981181
128	Kure	KUR-00733	42997	28.381	-178.335	1845963471	20.3	nSPC-CCR	CCR	CHOV	Chromis ovalis	8	11	I	Pomacentridae	0.0229	3.175	0.88	0.0669456
128	Kure	KUR-00733	42997	28.381	-178.335	1845963471	20.3	nSPC-CCR	CCR	CHOV	Chromis ovalis	7	12	I	Pomacentridae	0.0229	3.175	0.88	0.0772162
128	Kure	KUR-00733	42997	28.381	-178.335	1845963471	20.3	nSPC-CCR	CCR	CHVA	Chromis vanderbilti	40	4	I	Pomacentridae	0.0258	3	1	0.0439642
128	Kure	KUR-00733	42997	28.381	-178.335	1845963471	20.3	nSPC-CCR	CCR	CHVE	Chromis verater	8	9	I	Pomacentridae	0.0229	3.175	0.95	0.0451398
128	Kure	KUR-00733	42997	28.381	-178.335	1845963471	20.3	nSPC-CCR	CCR	DAAL	Dascyllus albisella	2	7	N	Pomacentridae	0.0462	2.911	1	0.0747968
128	Kure	KUR-00733	42997	28.381	-178.335	1845963471	20.3	nSPC-CCR	CCR	STFA	Stegastes fasciolatus	1	7	I	Pomacentridae	0.0349	2.9109	1	0.0165313
128	Kure	KUR-00733	42997	28.381	-178.335	1845963471	20.3	nSPC-CCR	CCR	CAZO	Calotomus zonarchus	1	22	T	Scaridae	0.0222	2.971	1	0.118947
128	Kure	KUR-00733	42997	28.381	-178.335	1845963471	20.3	nSPC-CCR	CCR	CHPE	Chlorurus perspicillatus	1	40	N	Scaridae	0.0204	3	1	0.543338
128	Kure	KUR-00733	42997	28.381	-178.335	1845963471	20.3	nSPC-CCR	CCR	SCDU	Scarus dubius	1	28	N	Scaridae	0.0222	2.971	0.97	0.222444
128	Kure	KUR-00733	42997	28.381	-178.335	1845963471	20.3	nSPC-CCR	CCR	SPBA	Sphyraena barracuda	1	95	T	Sphyraenidae	0.00617	3.01095	0.89	0.140962
128	Kure	KUR-00733	42997	28.381	-178.335	1845963471	20.3	nSPC-CCR	CCR	CAJA	Canthigaster jactator	2	5	I	Tetraodontidae	0.0424	2.822	1	0.025116
128	Kure	KUR-00733	42997	28.381	-178.335	1845963485	22.86	nSPC-CCR	CCR	ACOL	Acanthurus olivaceus	1	22	N	Acanthuridae	0.03839	3.055	0.86	0.376513
128	Kure	KUR-00733	42997	28.381	-178.335	1845963485	22.86	nSPC-CCR	CCR	ACOL	Acanthurus olivaceus	1	20	N	Acanthuridae	0.03839	3.055	0.86	0.281401
128	Kure	KUR-00733	42997	28.381	-178.335	1845963485	22.86	nSPC-CCR	CCR	CTST	Ctenochaetus strigosus	2	10	I	Acanthuridae	0.022	3	1	0.021296
128	Kure	KUR-00733	42997	28.381	-178.335	1845963485	22.86	nSPC-CCR	CCR	CTST	Ctenochaetus strigosus	1	13	I	Acanthuridae	0.022	3	1	0.0233937
128	Kure	KUR-00733	42997	28.381	-178.335	1845963485	22.86	nSPC-CCR	CCR	ZEFL	Zebrasoma flavescens	1	12	N	Acanthuridae	0.0148	3.16	1	0.00424854
128	Kure	KUR-00733	42997	28.381	-178.335	1845963485	22.86	nSPC-CCR	CCR	ZEVE	Zebrasoma veliferum	2	15	N	Acanthuridae	0.03425	2.86581	1	0.296551
128	Kure	KUR-00733	42997	28.381	-178.335	1845963485	22.86	nSPC-CCR	CCR	SUBU	Sufflamen bursa	1	16	T	Balistidae	0.0216	3	1	0.0412782
128	Kure	KUR-00733	42997	28.381	-178.335	1845963485	22.86	nSPC-CCR	CCR	CAIG	Caranx ignobilis	1	90	F	Carangidae	0.023	2.977	0.89	6.16563
128	Kure	KUR-00733	42997	28.381	-178.335	1845963485	22.86	nSPC-CCR	CCR	CAGA	Carcharhinus galapagensis	1	110	I	Carcharhinidae	0.0023	3.373	0.85	0.00560603
128	Kure	KUR-00733	42997	28.381	-178.335	1845963485	22.86	nSPC-CCR	CCR	CAGA	Carcharhinus galapagensis	1	100	I	Carcharhinidae	0.0023	3.373	0.85	0.00406479
128	Kure	KUR-00733	42997	28.381	-178.335	1845963485	22.86	nSPC-CCR	CCR	CAGA	Carcharhinus galapagensis	1	100	I	Carcharhinidae	0.0023	3.373	0.85	0.00406479
128	Kure	KUR-00733	42997	28.381	-178.335	1845963485	22.86	nSPC-CCR	CCR	CHFR	Chaetodon fremblii	2	12	I	Chaetodontidae	0.0296	2.9895	1	0.0906085
128	Kure	KUR-00733	42997	28.381	-178.335	1845963485	22.86	nSPC-CCR	CCR	CHMI	Chaetodon miliaris	2	12	N	Chaetodontidae	0.0296	2.9895	1	0.0906085
128	Kure	KUR-00733	42997	28.381	-178.335	1845963485	22.86	nSPC-CCR	CCR	CHMU	Chaetodon multicinctus	1	12	N	Chaetodontidae	0.045	2.814	1	0.176586
128	Kure	KUR-00733	42997	28.381	-178.335	1845963485	22.86	nSPC-CCR	CCR	CHUB	Kyphosus sp	3	18	I	Kyphosidae	0.01285	3.15059	0.95	0.0253347
128	Kure	KUR-00733	42997	28.381	-178.335	1845963485	22.86	nSPC-CCR	CCR	BOBI	Bodianus bilunulatus	1	25	I	Labridae	0.0146	3	1	0.0486271
128	Kure	KUR-00733	42997	28.381	-178.335	1845963485	22.86	nSPC-CCR	CCR	COBA	Coris ballieui	1	17	T	Labridae	0.0065	3.254	1	0.000771083
128	Kure	KUR-00733	42997	28.381	-178.335	1845963485	22.86	nSPC-CCR	CCR	LAPH	Labroides phthirophagus	1	7	I	Labridae	0.0059	3.231	1	3.37392e-05
128	Kure	KUR-00733	42997	28.381	-178.335	1845963485	22.86	nSPC-CCR	CCR	LAPH	Labroides phthirophagus	1	6	I	Labridae	0.0059	3.231	1	2.05036e-05
128	Kure	KUR-00733	42997	28.381	-178.335	1845963485	22.86	nSPC-CCR	CCR	LAPH	Labroides phthirophagus	2	5	I	Labridae	0.0059	3.231	1	2.27523e-05
128	Kure	KUR-00733	42997	28.381	-178.335	1845963485	22.86	nSPC-CCR	CCR	OXUN	Oxycheilinus unifasciatus	1	20	N	Labridae	0.01689	3	1	0.038546
128	Kure	KUR-00733	42997	28.381	-178.335	1845963485	22.86	nSPC-CCR	CCR	PSCE	Pseudojuloides cerasinus	1	5	I	Labridae	0.0107	3.178	1	9.09302e-05
128	Kure	KUR-00733	42997	28.381	-178.335	1845963485	22.86	nSPC-CCR	CCR	PSOC	Pseudocheilinus octotaenia	1	9	I	Labridae	0.0138	3.1563	1	0.00138285
128	Kure	KUR-00733	42997	28.381	-178.335	1845963485	22.86	nSPC-CCR	CCR	STBA	Stethojulis balteata	1	9	I	Labridae	0.015	3	1	0.00246038
128	Kure	KUR-00733	42997	28.381	-178.335	1845963485	22.86	nSPC-CCR	CCR	THBA	Thalassoma ballieui	1	20	I	Labridae	0.0123	3.097	0.98	0.0122054
128	Kure	KUR-00733	42997	28.381	-178.335	1845963485	22.86	nSPC-CCR	CCR	THDU	Thalassoma duperrey	2	7	I	Labridae	0.0123	3.097	0.9	0.000726146
128	Kure	KUR-00733	42997	28.381	-178.335	1845963485	22.86	nSPC-CCR	CCR	THDU	Thalassoma duperrey	2	8	I	Labridae	0.0123	3.097	0.9	0.00109806
128	Kure	KUR-00733	42997	28.381	-178.335	1845963485	22.86	nSPC-CCR	CCR	THDU	Thalassoma duperrey	1	7	I	Labridae	0.0123	3.097	0.9	0.000363073
128	Kure	KUR-00733	42997	28.381	-178.335	1845963485	22.86	nSPC-CCR	CCR	THDU	Thalassoma duperrey	1	9	I	Labridae	0.0123	3.097	0.9	0.000790704
128	Kure	KUR-00733	42997	28.381	-178.335	1845963485	22.86	nSPC-CCR	CCR	THDU	Thalassoma duperrey	1	8	I	Labridae	0.0123	3.097	0.9	0.000549028
128	Kure	KUR-00733	42997	28.381	-178.335	1845963485	22.86	nSPC-CCR	CCR	APFU	Aphareus furca	1	70	N	Lutjanidae	0.0105	3	1	0.397065
128	Kure	KUR-00733	42997	28.381	-178.335	1845963485	22.86	nSPC-CCR	CCR	CADU	Cantherhines dumerilii	1	20	I	Monacanthidae	0.0406	2.792	1	0.559088
128	Kure	KUR-00733	42997	28.381	-178.335	1845963485	22.86	nSPC-CCR	CCR	PAMU	Parupeneus multifasciatus	1	10	I	Mullidae	0.01136	3.21082	0.9	0.000660801
128	Kure	KUR-00733	42997	28.381	-178.335	1845963485	22.86	nSPC-CCR	CCR	APAR	Apolemichthys arcuatus	1	13	T	Pomacanthidae	0.0669	2.724	1	0.683664
128	Kure	KUR-00733	42997	28.381	-178.335	1845963485	22.86	nSPC-CCR	CCR	CEPO	Centropyge potteri	5	8	I	Pomacanthidae	0.0745	2.577	1	1.31759
128	Kure	KUR-00733	42997	28.381	-178.335	1845963485	22.86	nSPC-CCR	CCR	CEPO	Centropyge potteri	3	7	I	Pomacanthidae	0.0745	2.577	1	0.560384
128	Kure	KUR-00733	42997	28.381	-178.335	1845963485	22.86	nSPC-CCR	CCR	CEPO	Centropyge potteri	3	6	I	Pomacanthidae	0.0745	2.577	1	0.376672
128	Kure	KUR-00733	42997	28.381	-178.335	1845963485	22.86	nSPC-CCR	CCR	CEPO	Centropyge potteri	5	6	I	Pomacanthidae	0.0745	2.577	1	0.627787
128	Kure	KUR-00733	42997	28.381	-178.335	1845963485	22.86	nSPC-CCR	CCR	GEPE	Genicanthus personatus	1	10	I	Pomacanthidae	0.0669	2.724	0.97	0.307912
128	Kure	KUR-00733	42997	28.381	-178.335	1845963485	22.86	nSPC-CCR	CCR	GEPE	Genicanthus personatus	2	12	I	Pomacanthidae	0.0669	2.724	0.97	1.01192
128	Kure	KUR-00733	42997	28.381	-178.335	1845963485	22.86	nSPC-CCR	CCR	GEPE	Genicanthus personatus	1	10	I	Pomacanthidae	0.0669	2.724	0.97	0.307912
128	Kure	KUR-00733	42997	28.381	-178.335	1845963485	22.86	nSPC-CCR	CCR	CHHA	Chromis hanui	30	4	I	Pomacentridae	0.0229	3.175	0.89	0.0104822
128	Kure	KUR-00733	42997	28.381	-178.335	1845963485	22.86	nSPC-CCR	CCR	CHHA	Chromis hanui	20	3	I	Pomacentridae	0.0229	3.175	0.89	0.00280337
128	Kure	KUR-00733	42997	28.381	-178.335	1845963485	22.86	nSPC-CCR	CCR	CHOV	Chromis ovalis	5	7	N	Pomacentridae	0.0229	3.175	0.88	0.00996246
128	Kure	KUR-00733	42997	28.381	-178.335	1845963485	22.86	nSPC-CCR	CCR	DAAL	Dascyllus albisella	1	6	I	Pomacentridae	0.0462	2.911	1	0.0238765
128	Kure	KUR-00733	42997	28.381	-178.335	1845963485	22.86	nSPC-CCR	CCR	CAZO	Calotomus zonarchus	1	20	F	Scaridae	0.0222	2.971	1	0.0896138
128	Kure	KUR-00733	42997	28.381	-178.335	1845963485	22.86	nSPC-CCR	CCR	CHPE	Chlorurus perspicillatus	1	27	N	Scaridae	0.0204	3	1	0.167102
128	Kure	KUR-00733	42997	28.381	-178.335	1845963485	22.86	nSPC-CCR	CCR	SCDU	Scarus dubius	1	22	I	Scaridae	0.0222	2.971	0.97	0.108655
128	Kure	KUR-00733	42997	28.381	-178.335	1845963485	22.86	nSPC-CCR	CCR	SPBA	Sphyraena barracuda	1	50	T	Sphyraenidae	0.00617	3.01095	0.89	0.0204074
131	Kure	KUR-00735	42997	28.4019	-178.279	1845963479	14.2	nSPC	OC	ACNR	Acanthurus nigroris	1	18	I	Acanthuridae	0.021	2.9435	1	0.057062
131	Kure	KUR-00735	42997	28.4019	-178.279	1845963479	14.2	nSPC	OC	NABR	Naso brevirostris	1	22	N	Acanthuridae	0.01065	3.24297	1	0.00904046
131	Kure	KUR-00735	42997	28.4019	-178.279	1845963479	14.2	nSPC	OC	NAHE	Naso hexacanthus	13	24	N	Acanthuridae	0.0424411	2.854	0.88	9.5131
131	Kure	KUR-00735	42997	28.4019	-178.279	1845963479	14.2	nSPC	OC	NAUN	Naso unicornis	2	25	N	Acanthuridae	0.01788	3.03545	0.96	0.15337
131	Kure	KUR-00735	42997	28.4019	-178.279	1845963479	14.2	nSPC	OC	SUBU	Sufflamen bursa	2	14	I	Balistidae	0.0216	3	1	0.0553064
131	Kure	KUR-00735	42997	28.4019	-178.279	1845963479	14.2	nSPC	OC	SEDU	Seriola dumerili	1	33	T	Carangidae	0.0221	2.94	1	0.395316
131	Kure	KUR-00735	42997	28.4019	-178.279	1845963479	14.2	nSPC	OC	CAGA	Carcharhinus galapagensis	1	115	I	Carcharhinidae	0.0023	3.373	0.85	0.00651286
131	Kure	KUR-00735	42997	28.4019	-178.279	1845963479	14.2	nSPC	OC	CHFR	Chaetodon fremblii	1	11	I	Chaetodontidae	0.0296	2.9895	1	0.0349277
131	Kure	KUR-00735	42997	28.4019	-178.279	1845963479	14.2	nSPC	OC	CHMU	Chaetodon multicinctus	1	7	I	Chaetodontidae	0.045	2.814	1	0.0387477
131	Kure	KUR-00735	42997	28.4019	-178.279	1845963479	14.2	nSPC	OC	FOFL	Forcipiger flavissimus	2	10	F	Chaetodontidae	0.0125	3	1	0.00390625
131	Kure	KUR-00735	42997	28.4019	-178.279	1845963479	14.2	nSPC	OC	CIFA	Cirrhitops fasciatus	4	6	I	Cirrhitidae	0.017	3	1	0.00424483
131	Kure	KUR-00735	42997	28.4019	-178.279	1845963479	14.2	nSPC	OC	PAAR	Paracirrhites arcatus	8	7	I	Cirrhitidae	0.0165	3.1253	1	0.0094054
131	Kure	KUR-00735	42997	28.4019	-178.279	1845963479	14.2	nSPC	OC	PAAR	Paracirrhites arcatus	4	5	I	Cirrhitidae	0.0165	3.1253	1	0.00164306
131	Kure	KUR-00735	42997	28.4019	-178.279	1845963479	14.2	nSPC	OC	PAAR	Paracirrhites arcatus	4	6	I	Cirrhitidae	0.0165	3.1253	1	0.00290482
131	Kure	KUR-00735	42997	28.4019	-178.279	1845963479	14.2	nSPC	OC	PAFO	Paracirrhites forsteri	1	12	I	Cirrhitidae	0.0165	3.1253	1	0.00633677
131	Kure	KUR-00735	42997	28.4019	-178.279	1845963479	14.2	nSPC	OC	PAFO	Paracirrhites forsteri	1	8	I	Cirrhitidae	0.0165	3.1253	1	0.00178455
131	Kure	KUR-00735	42997	28.4019	-178.279	1845963479	14.2	nSPC	OC	BOBI	Bodianus bilunulatus	1	40	I	Labridae	0.0146	3	1	0.199177
131	Kure	KUR-00735	42997	28.4019	-178.279	1845963479	14.2	nSPC	OC	COFL	Coris flavovittata	1	12	I	Labridae	0.0352	3	1	0.0753654
131	Kure	KUR-00735	42997	28.4019	-178.279	1845963479	14.2	nSPC	OC	COFL	Coris flavovittata	1	23	I	Labridae	0.0352	3	1	0.530654
131	Kure	KUR-00735	42997	28.4019	-178.279	1845963479	14.2	nSPC	OC	HAOR	Halichoeres ornatissimus	1	7	I	Labridae	0.0133	3	1	0.000806954
131	Kure	KUR-00735	42997	28.4019	-178.279	1845963479	14.2	nSPC	OC	LAPH	Labroides phthirophagus	2	5	I	Labridae	0.0059	3.231	1	2.27523e-05
131	Kure	KUR-00735	42997	28.4019	-178.279	1845963479	14.2	nSPC	OC	MAGE	Macropharyngodon geoffroy	1	7	I	Labridae	0.0107	3.178	1	0.000264913
131	Kure	KUR-00735	42997	28.4019	-178.279	1845963479	14.2	nSPC	OC	STBA	Stethojulis balteata	1	9	I	Labridae	0.015	3	1	0.00246038
131	Kure	KUR-00735	42997	28.4019	-178.279	1845963479	14.2	nSPC	OC	THBA	Thalassoma ballieui	1	23	I	Labridae	0.0123	3.097	0.98	0.0188163
131	Kure	KUR-00735	42997	28.4019	-178.279	1845963479	14.2	nSPC	OC	THDU	Thalassoma duperrey	1	19	I	Labridae	0.0123	3.097	0.9	0.0079988
131	Kure	KUR-00735	42997	28.4019	-178.279	1845963479	14.2	nSPC	OC	THDU	Thalassoma duperrey	6	6	I	Labridae	0.0123	3.097	0.9	0.00135148
131	Kure	KUR-00735	42997	28.4019	-178.279	1845963479	14.2	nSPC	OC	THDU	Thalassoma duperrey	6	12	I	Labridae	0.0123	3.097	0.9	0.0115638
131	Kure	KUR-00735	42997	28.4019	-178.279	1845963479	14.2	nSPC	OC	THDU	Thalassoma duperrey	6	7	I	Labridae	0.0123	3.097	0.9	0.00217844
131	Kure	KUR-00735	42997	28.4019	-178.279	1845963479	14.2	nSPC	OC	THDU	Thalassoma duperrey	2	9	I	Labridae	0.0123	3.097	0.9	0.00158141
131	Kure	KUR-00735	42997	28.4019	-178.279	1845963479	14.2	nSPC	OC	MOGR	Monotaxis grandoculis	1	38	T	Lethrinidae	0.02296	3.02223	0.89	0.46558
131	Kure	KUR-00735	42997	28.4019	-178.279	1845963479	14.2	nSPC	OC	APVI	Aprion virescens	1	45	N	Lutjanidae	0.02297	2.88627	0.9	0.811741
131	Kure	KUR-00735	42997	28.4019	-178.279	1845963479	14.2	nSPC	OC	OPPU	Oplegnathus punctatus	1	40	I	Oplegnathidae	0.0203	3	1	0.535387
131	Kure	KUR-00735	42997	28.4019	-178.279	1845963479	14.2	nSPC	OC	OPPU	Oplegnathus punctatus	2	45	I	Oplegnathidae	0.0203	3	1	1.5246
131	Kure	KUR-00735	42997	28.4019	-178.279	1845963479	14.2	nSPC	OC	OPPU	Oplegnathus punctatus	2	50	I	Oplegnathidae	0.0203	3	1	2.09136
131	Kure	KUR-00735	42997	28.4019	-178.279	1845963479	14.2	nSPC	OC	CEPO	Centropyge potteri	2	9	I	Pomacanthidae	0.0745	2.577	1	0.713937
131	Kure	KUR-00735	42997	28.4019	-178.279	1845963479	14.2	nSPC	OC	CEPO	Centropyge potteri	4	8	I	Pomacanthidae	0.0745	2.577	1	1.05407
131	Kure	KUR-00735	42997	28.4019	-178.279	1845963479	14.2	nSPC	OC	CEPO	Centropyge potteri	4	7	I	Pomacanthidae	0.0745	2.577	1	0.747178
131	Kure	KUR-00735	42997	28.4019	-178.279	1845963479	14.2	nSPC	OC	GEPE	Genicanthus personatus	1	10	I	Pomacanthidae	0.0669	2.724	0.97	0.307912
131	Kure	KUR-00735	42997	28.4019	-178.279	1845963479	14.2	nSPC	OC	CHOV	Chromis ovalis	8	12	I	Pomacentridae	0.0229	3.175	0.88	0.0882471
131	Kure	KUR-00735	42997	28.4019	-178.279	1845963479	14.2	nSPC	OC	CHVA	Chromis vanderbilti	70	4	I	Pomacentridae	0.0258	3	1	0.0769373
131	Kure	KUR-00735	42997	28.4019	-178.279	1845963479	14.2	nSPC	OC	CHVE	Chromis verater	1	14	N	Pomacentridae	0.0229	3.175	0.95	0.022946
131	Kure	KUR-00735	42997	28.4019	-178.279	1845963479	14.2	nSPC	OC	PLJO	Plectroglyphidodon johnstonianus	4	5	I	Pomacentridae	0.0612	2.635	1	0.176578
131	Kure	KUR-00735	42997	28.4019	-178.279	1845963479	14.2	nSPC	OC	STFA	Stegastes fasciolatus	1	4	I	Pomacentridae	0.0349	2.9109	1	0.00324225
131	Kure	KUR-00735	42997	28.4019	-178.279	1845963479	14.2	nSPC	OC	ZACO	Zanclus cornutus	1	14	I	Zanclidae	0.0147	3.36991	0.96	0.00423281
131	Kure	KUR-00735	42997	28.4019	-178.279	1845963490	13.1	nSPC	OC	ACNR	Acanthurus nigroris	2	15	I	Acanthuridae	0.021	2.9435	1	0.0667278
131	Kure	KUR-00735	42997	28.4019	-178.279	1845963490	13.1	nSPC	OC	ACNR	Acanthurus nigroris	1	13	I	Acanthuridae	0.021	2.9435	1	0.021895
131	Kure	KUR-00735	42997	28.4019	-178.279	1845963490	13.1	nSPC	OC	NABR	Naso brevirostris	5	27	I	Acanthuridae	0.01065	3.24297	1	0.0878201
131	Kure	KUR-00735	42997	28.4019	-178.279	1845963490	13.1	nSPC	OC	NAHE	Naso hexacanthus	1	35	I	Acanthuridae	0.0424411	2.854	0.88	2.14796
131	Kure	KUR-00735	42997	28.4019	-178.279	1845963490	13.1	nSPC	OC	NAHE	Naso hexacanthus	5	32	I	Acanthuridae	0.0424411	2.854	0.88	8.31618
131	Kure	KUR-00735	42997	28.4019	-178.279	1845963490	13.1	nSPC	OC	NAUN	Naso unicornis	3	35	I	Acanthuridae	0.01788	3.03545	0.96	0.638847
131	Kure	KUR-00735	42997	28.4019	-178.279	1845963490	13.1	nSPC	OC	NAUN	Naso unicornis	1	42	I	Acanthuridae	0.01788	3.03545	0.96	0.370362
131	Kure	KUR-00735	42997	28.4019	-178.279	1845963490	13.1	nSPC	OC	CAGA	Carcharhinus galapagensis	1	140	N	Carcharhinidae	0.0023	3.373	0.85	0.0126453
131	Kure	KUR-00735	42997	28.4019	-178.279	1845963490	13.1	nSPC	OC	CHMU	Chaetodon multicinctus	1	10	I	Chaetodontidae	0.045	2.814	1	0.105716
131	Kure	KUR-00735	42997	28.4019	-178.279	1845963490	13.1	nSPC	OC	CIFA	Cirrhitops fasciatus	5	10	I	Cirrhitidae	0.017	3	1	0.024565
131	Kure	KUR-00735	42997	28.4019	-178.279	1845963490	13.1	nSPC	OC	CIFA	Cirrhitops fasciatus	3	5	I	Cirrhitidae	0.017	3	1	0.00184238
131	Kure	KUR-00735	42997	28.4019	-178.279	1845963490	13.1	nSPC	OC	PAAR	Paracirrhites arcatus	5	6	I	Cirrhitidae	0.0165	3.1253	1	0.00363102
131	Kure	KUR-00735	42997	28.4019	-178.279	1845963490	13.1	nSPC	OC	PAAR	Paracirrhites arcatus	1	5	I	Cirrhitidae	0.0165	3.1253	1	0.000410765
131	Kure	KUR-00735	42997	28.4019	-178.279	1845963490	13.1	nSPC	OC	ANCU	Anampses cuvier	1	19	I	Labridae	0.0226	2.793	1	0.0943156
131	Kure	KUR-00735	42997	28.4019	-178.279	1845963490	13.1	nSPC	OC	BOBI	Bodianus bilunulatus	1	23	I	Labridae	0.0146	3	1	0.0378654
131	Kure	KUR-00735	42997	28.4019	-178.279	1845963490	13.1	nSPC	OC	COFL	Coris flavovittata	1	45	I	Labridae	0.0352	3	1	3.97434
131	Kure	KUR-00735	42997	28.4019	-178.279	1845963490	13.1	nSPC	OC	COVE	Coris venusta	1	8	I	Labridae	0.0065	3.254	1	6.63552e-05
131	Kure	KUR-00735	42997	28.4019	-178.279	1845963490	13.1	nSPC	OC	OXUN	Oxycheilinus unifasciatus	1	18	I	Labridae	0.01689	3	1	0.0281
131	Kure	KUR-00735	42997	28.4019	-178.279	1845963490	13.1	nSPC	OC	STBA	Stethojulis balteata	1	8	I	Labridae	0.015	3	1	0.001728
131	Kure	KUR-00735	42997	28.4019	-178.279	1845963490	13.1	nSPC	OC	STBA	Stethojulis balteata	3	9	I	Labridae	0.015	3	1	0.00738113
131	Kure	KUR-00735	42997	28.4019	-178.279	1845963490	13.1	nSPC	OC	THBA	Thalassoma ballieui	1	17	I	Labridae	0.0123	3.097	0.98	0.00737842
131	Kure	KUR-00735	42997	28.4019	-178.279	1845963490	13.1	nSPC	OC	THDU	Thalassoma duperrey	1	15	I	Labridae	0.0123	3.097	0.9	0.00384662
131	Kure	KUR-00735	42997	28.4019	-178.279	1845963490	13.1	nSPC	OC	THDU	Thalassoma duperrey	7	10	I	Labridae	0.0123	3.097	0.9	0.00767049
131	Kure	KUR-00735	42997	28.4019	-178.279	1845963490	13.1	nSPC	OC	THDU	Thalassoma duperrey	10	8	I	Labridae	0.0123	3.097	0.9	0.00549028
131	Kure	KUR-00735	42997	28.4019	-178.279	1845963490	13.1	nSPC	OC	THDU	Thalassoma duperrey	2	18	I	Labridae	0.0123	3.097	0.9	0.0135311
131	Kure	KUR-00735	42997	28.4019	-178.279	1845963490	13.1	nSPC	OC	PAMU	Parupeneus multifasciatus	1	18	I	Mullidae	0.01136	3.21082	0.9	0.00436219
131	Kure	KUR-00735	42997	28.4019	-178.279	1845963490	13.1	nSPC	OC	OPPU	Oplegnathus punctatus	4	70	N	Oplegnathidae	0.0203	3	1	11.4774
131	Kure	KUR-00735	42997	28.4019	-178.279	1845963490	13.1	nSPC	OC	CEPO	Centropyge potteri	2	11	I	Pomacanthidae	0.0745	2.577	1	1.19742
131	Kure	KUR-00735	42997	28.4019	-178.279	1845963490	13.1	nSPC	OC	CEPO	Centropyge potteri	3	4	I	Pomacanthidae	0.0745	2.577	1	0.132488
131	Kure	KUR-00735	42997	28.4019	-178.279	1845963490	13.1	nSPC	OC	CEPO	Centropyge potteri	4	9	I	Pomacanthidae	0.0745	2.577	1	1.42787
131	Kure	KUR-00735	42997	28.4019	-178.279	1845963490	13.1	nSPC	OC	GEPE	Genicanthus personatus	2	11	I	Pomacanthidae	0.0669	2.724	0.97	0.798382
131	Kure	KUR-00735	42997	28.4019	-178.279	1845963490	13.1	nSPC	OC	GEPE	Genicanthus personatus	1	14	I	Pomacanthidae	0.0669	2.724	0.97	0.769981
131	Kure	KUR-00735	42997	28.4019	-178.279	1845963490	13.1	nSPC	OC	CHOV	Chromis ovalis	25	7	I	Pomacentridae	0.0229	3.175	0.88	0.0498123
131	Kure	KUR-00735	42997	28.4019	-178.279	1845963490	13.1	nSPC	OC	CHOV	Chromis ovalis	75	6	I	Pomacentridae	0.0229	3.175	0.88	0.0916013
131	Kure	KUR-00735	42997	28.4019	-178.279	1845963490	13.1	nSPC	OC	CHVA	Chromis vanderbilti	30	4	I	Pomacentridae	0.0258	3	1	0.0329731
131	Kure	KUR-00735	42997	28.4019	-178.279	1845963490	13.1	nSPC	OC	CHVA	Chromis vanderbilti	30	3	I	Pomacentridae	0.0258	3	1	0.0139105
131	Kure	KUR-00735	42997	28.4019	-178.279	1845963490	13.1	nSPC	OC	PLJO	Plectroglyphidodon johnstonianus	8	5	I	Pomacentridae	0.0612	2.635	1	0.353155
131	Kure	KUR-00735	42997	28.4019	-178.279	1845963490	13.1	nSPC	OC	CACA	Calotomus carolinus	1	18	T	Scaridae	0.0122	3.167	1	0.00822147
131	Kure	KUR-00735	42997	28.4019	-178.279	1845963490	13.1	nSPC	OC	CAZO	Calotomus zonarchus	1	23	F	Scaridae	0.0222	2.971	1	0.13574
131	Kure	KUR-00735	42997	28.4019	-178.279	1845963490	13.1	nSPC	OC	CHPE	Chlorurus perspicillatus	1	30	F	Scaridae	0.0204	3	1	0.229221
131	Kure	KUR-00735	42997	28.4019	-178.279	1845963490	13.1	nSPC	OC	SCDU	Scarus dubius	1	27	T	Scaridae	0.0222	2.971	0.97	0.199662
131	Kure	KUR-00735	42997	28.4019	-178.279	1845963490	13.1	nSPC	OC	ZACO	Zanclus cornutus	1	18	I	Zanclidae	0.0147	3.36991	0.96	0.00987269
131	Kure	KUR-00735	42997	28.4019	-178.279	1845963476	12.4	nSPC-CCR	CCR	ACNF	Acanthurus nigrofuscus	2	15	I	Acanthuridae	0.02637	3.02837	0.91	0.0906085
131	Kure	KUR-00735	42997	28.4019	-178.279	1845963476	12.4	nSPC-CCR	CCR	ACNF	Acanthurus nigrofuscus	2	16	I	Acanthuridae	0.02637	3.02837	0.91	0.110167
131	Kure	KUR-00735	42997	28.4019	-178.279	1845963476	12.4	nSPC-CCR	CCR	NABR	Naso brevirostris	1	20	N	Acanthuridae	0.01065	3.24297	1	0.00663675
131	Kure	KUR-00735	42997	28.4019	-178.279	1845963476	12.4	nSPC-CCR	CCR	CAGA	Carcharhinus galapagensis	1	110	N	Carcharhinidae	0.0023	3.373	0.85	0.00560603
131	Kure	KUR-00735	42997	28.4019	-178.279	1845963476	12.4	nSPC-CCR	CCR	CHAU	Chaetodon auriga	1	15	T	Chaetodontidae	0.0404	2.82943	1	0.242394
131	Kure	KUR-00735	42997	28.4019	-178.279	1845963476	12.4	nSPC-CCR	CCR	CHFR	Chaetodon fremblii	1	11	T	Chaetodontidae	0.0296	2.9895	1	0.0349277
131	Kure	KUR-00735	42997	28.4019	-178.279	1845963476	12.4	nSPC-CCR	CCR	CHMU	Chaetodon multicinctus	1	8	F	Chaetodontidae	0.045	2.814	1	0.0564203
131	Kure	KUR-00735	42997	28.4019	-178.279	1845963476	12.4	nSPC-CCR	CCR	CIFA	Cirrhitops fasciatus	4	7	I	Cirrhitidae	0.017	3	1	0.00674064
131	Kure	KUR-00735	42997	28.4019	-178.279	1845963476	12.4	nSPC-CCR	CCR	PAAR	Paracirrhites arcatus	8	7	I	Cirrhitidae	0.0165	3.1253	1	0.0094054
131	Kure	KUR-00735	42997	28.4019	-178.279	1845963476	12.4	nSPC-CCR	CCR	PAAR	Paracirrhites arcatus	8	6	I	Cirrhitidae	0.0165	3.1253	1	0.00580963
131	Kure	KUR-00735	42997	28.4019	-178.279	1845963476	12.4	nSPC-CCR	CCR	BOBI	Bodianus bilunulatus	1	24	N	Labridae	0.0146	3	1	0.0430222
131	Kure	KUR-00735	42997	28.4019	-178.279	1845963476	12.4	nSPC-CCR	CCR	BOBI	Bodianus bilunulatus	1	18	N	Labridae	0.0146	3	1	0.01815
131	Kure	KUR-00735	42997	28.4019	-178.279	1845963476	12.4	nSPC-CCR	CCR	COFL	Coris flavovittata	1	7	I	Labridae	0.0352	3	1	0.0149597
131	Kure	KUR-00735	42997	28.4019	-178.279	1845963476	12.4	nSPC-CCR	CCR	COVE	Coris venusta	2	11	I	Labridae	0.0065	3.254	1	0.000374061
131	Kure	KUR-00735	42997	28.4019	-178.279	1845963476	12.4	nSPC-CCR	CCR	HAOR	Halichoeres ornatissimus	1	9	I	Labridae	0.0133	3	1	0.00171507
131	Kure	KUR-00735	42997	28.4019	-178.279	1845963476	12.4	nSPC-CCR	CCR	MAGE	Macropharyngodon geoffroy	1	9	I	Labridae	0.0107	3.178	1	0.000588795
131	Kure	KUR-00735	42997	28.4019	-178.279	1845963476	12.4	nSPC-CCR	CCR	OXUN	Oxycheilinus unifasciatus	1	29	T	Labridae	0.01689	3	1	0.117512
131	Kure	KUR-00735	42997	28.4019	-178.279	1845963476	12.4	nSPC-CCR	CCR	STBA	Stethojulis balteata	1	10	I	Labridae	0.015	3	1	0.003375
131	Kure	KUR-00735	42997	28.4019	-178.279	1845963476	12.4	nSPC-CCR	CCR	THBA	Thalassoma ballieui	1	25	I	Labridae	0.0123	3.097	0.98	0.0243603
131	Kure	KUR-00735	42997	28.4019	-178.279	1845963476	12.4	nSPC-CCR	CCR	THBA	Thalassoma ballieui	1	20	I	Labridae	0.0123	3.097	0.98	0.0122054
131	Kure	KUR-00735	42997	28.4019	-178.279	1845963476	12.4	nSPC-CCR	CCR	THDU	Thalassoma duperrey	10	8	I	Labridae	0.0123	3.097	0.9	0.00549028
131	Kure	KUR-00735	42997	28.4019	-178.279	1845963476	12.4	nSPC-CCR	CCR	THDU	Thalassoma duperrey	8	6	I	Labridae	0.0123	3.097	0.9	0.00180198
131	Kure	KUR-00735	42997	28.4019	-178.279	1845963476	12.4	nSPC-CCR	CCR	THDU	Thalassoma duperrey	2	10	I	Labridae	0.0123	3.097	0.9	0.00219157
131	Kure	KUR-00735	42997	28.4019	-178.279	1845963476	12.4	nSPC-CCR	CCR	THDU	Thalassoma duperrey	4	12	I	Labridae	0.0123	3.097	0.9	0.0077092
131	Kure	KUR-00735	42997	28.4019	-178.279	1845963476	12.4	nSPC-CCR	CCR	PAMU	Parupeneus multifasciatus	1	18	N	Mullidae	0.01136	3.21082	0.9	0.00436219
131	Kure	KUR-00735	42997	28.4019	-178.279	1845963476	12.4	nSPC-CCR	CCR	PAMU	Parupeneus multifasciatus	2	16	N	Mullidae	0.01136	3.21082	0.9	0.00597714
131	Kure	KUR-00735	42997	28.4019	-178.279	1845963476	12.4	nSPC-CCR	CCR	OPPU	Oplegnathus punctatus	1	50	N	Oplegnathidae	0.0203	3	1	1.04568
131	Kure	KUR-00735	42997	28.4019	-178.279	1845963476	12.4	nSPC-CCR	CCR	OPPU	Oplegnathus punctatus	1	40	N	Oplegnathidae	0.0203	3	1	0.535387
131	Kure	KUR-00735	42997	28.4019	-178.279	1845963476	12.4	nSPC-CCR	CCR	CEPO	Centropyge potteri	8	7	I	Pomacanthidae	0.0745	2.577	1	1.49436
131	Kure	KUR-00735	42997	28.4019	-178.279	1845963476	12.4	nSPC-CCR	CCR	CEPO	Centropyge potteri	4	6	I	Pomacanthidae	0.0745	2.577	1	0.50223
131	Kure	KUR-00735	42997	28.4019	-178.279	1845963476	12.4	nSPC-CCR	CCR	CEPO	Centropyge potteri	4	5	I	Pomacanthidae	0.0745	2.577	1	0.313944
131	Kure	KUR-00735	42997	28.4019	-178.279	1845963476	12.4	nSPC-CCR	CCR	CHOV	Chromis ovalis	25	10	I	Pomacentridae	0.0229	3.175	0.88	0.154579
131	Kure	KUR-00735	42997	28.4019	-178.279	1845963476	12.4	nSPC-CCR	CCR	CHOV	Chromis ovalis	30	8	I	Pomacentridae	0.0229	3.175	0.88	0.091336
131	Kure	KUR-00735	42997	28.4019	-178.279	1845963476	12.4	nSPC-CCR	CCR	CHVA	Chromis vanderbilti	50	4	I	Pomacentridae	0.0258	3	1	0.0549552
131	Kure	KUR-00735	42997	28.4019	-178.279	1845963476	12.4	nSPC-CCR	CCR	PLJO	Plectroglyphidodon johnstonianus	16	4	I	Pomacentridae	0.0612	2.635	1	0.392318
131	Kure	KUR-00735	42997	28.4019	-178.279	1845963476	12.4	nSPC-CCR	CCR	CAZO	Calotomus zonarchus	1	22	N	Scaridae	0.0222	2.971	1	0.118947
131	Kure	KUR-00735	42997	28.4019	-178.279	1845963476	12.4	nSPC-CCR	CCR	CHPE	Chlorurus perspicillatus	1	48	I	Scaridae	0.0204	3	1	0.938889
131	Kure	KUR-00735	42997	28.4019	-178.279	1845963476	12.4	nSPC-CCR	CCR	SCDU	Scarus dubius	1	19	F	Scaridae	0.0222	2.971	0.97	0.0702895
131	Kure	KUR-00735	42997	28.4019	-178.279	1845963476	12.4	nSPC-CCR	CCR	ZACO	Zanclus cornutus	1	14	N	Zanclidae	0.0147	3.36991	0.96	0.00423281
131	Kure	KUR-00735	42997	28.4019	-178.279	1845963489	14.32	nSPC-CCR	CCR	ACNR	Acanthurus nigroris	1	10	I	Acanthuridae	0.021	2.9435	1	0.0101147
131	Kure	KUR-00735	42997	28.4019	-178.279	1845963489	14.32	nSPC-CCR	CCR	ACNR	Acanthurus nigroris	1	18	I	Acanthuridae	0.021	2.9435	1	0.057062
131	Kure	KUR-00735	42997	28.4019	-178.279	1845963489	14.32	nSPC-CCR	CCR	ACOL	Acanthurus olivaceus	1	23	T	Acanthuridae	0.03839	3.055	0.86	0.431278
131	Kure	KUR-00735	42997	28.4019	-178.279	1845963489	14.32	nSPC-CCR	CCR	ACTR	Acanthurus triostegus	4	16	I	Acanthuridae	0.08306	2.56968	0.87	5.80804
131	Kure	KUR-00735	42997	28.4019	-178.279	1845963489	14.32	nSPC-CCR	CCR	NAHE	Naso hexacanthus	1	27	T	Acanthuridae	0.0424411	2.854	0.88	1.02416
131	Kure	KUR-00735	42997	28.4019	-178.279	1845963489	14.32	nSPC-CCR	CCR	NAUN	Naso unicornis	1	18	N	Acanthuridae	0.01788	3.03545	0.96	0.0282912
131	Kure	KUR-00735	42997	28.4019	-178.279	1845963489	14.32	nSPC-CCR	CCR	SUBU	Sufflamen bursa	1	17	N	Balistidae	0.0216	3	1	0.0495117
131	Kure	KUR-00735	42997	28.4019	-178.279	1845963489	14.32	nSPC-CCR	CCR	CAGA	Carcharhinus galapagensis	1	120	N	Carcharhinidae	0.0023	3.373	0.85	0.00751824
131	Kure	KUR-00735	42997	28.4019	-178.279	1845963489	14.32	nSPC-CCR	CCR	CHAU	Chaetodon auriga	1	18	I	Chaetodontidae	0.0404	2.82943	1	0.406031
131	Kure	KUR-00735	42997	28.4019	-178.279	1845963489	14.32	nSPC-CCR	CCR	CHFR	Chaetodon fremblii	1	14	I	Chaetodontidae	0.0296	2.9895	1	0.0718251
131	Kure	KUR-00735	42997	28.4019	-178.279	1845963489	14.32	nSPC-CCR	CCR	CHMU	Chaetodon multicinctus	2	11	N	Chaetodontidae	0.045	2.814	1	0.276471
131	Kure	KUR-00735	42997	28.4019	-178.279	1845963489	14.32	nSPC-CCR	CCR	FOFL	Forcipiger flavissimus	1	11	I	Chaetodontidae	0.0125	3	1	0.00259961
131	Kure	KUR-00735	42997	28.4019	-178.279	1845963489	14.32	nSPC-CCR	CCR	CIFA	Cirrhitops fasciatus	5	8	I	Cirrhitidae	0.017	3	1	0.0125773
131	Kure	KUR-00735	42997	28.4019	-178.279	1845963489	14.32	nSPC-CCR	CCR	CIFA	Cirrhitops fasciatus	8	6	I	Cirrhitidae	0.017	3	1	0.00848966
131	Kure	KUR-00735	42997	28.4019	-178.279	1845963489	14.32	nSPC-CCR	CCR	PAAR	Paracirrhites arcatus	1	6	I	Cirrhitidae	0.0165	3.1253	1	0.000726204
131	Kure	KUR-00735	42997	28.4019	-178.279	1845963489	14.32	nSPC-CCR	CCR	ANCU	Anampses cuvier	1	22	I	Labridae	0.0226	2.793	1	0.14204
131	Kure	KUR-00735	42997	28.4019	-178.279	1845963489	14.32	nSPC-CCR	CCR	BOBI	Bodianus bilunulatus	1	27	I	Labridae	0.0146	3	1	0.0612562
131	Kure	KUR-00735	42997	28.4019	-178.279	1845963489	14.32	nSPC-CCR	CCR	COFL	Coris flavovittata	1	18	F	Labridae	0.0352	3	1	0.254358
131	Kure	KUR-00735	42997	28.4019	-178.279	1845963489	14.32	nSPC-CCR	CCR	COVE	Coris venusta	1	12	I	Labridae	0.0065	3.254	1	0.000248242
131	Kure	KUR-00735	42997	28.4019	-178.279	1845963489	14.32	nSPC-CCR	CCR	LAPH	Labroides phthirophagus	1	4	I	Labridae	0.0059	3.231	1	5.53196e-06
131	Kure	KUR-00735	42997	28.4019	-178.279	1845963489	14.32	nSPC-CCR	CCR	LAPH	Labroides phthirophagus	2	5	I	Labridae	0.0059	3.231	1	2.27523e-05
131	Kure	KUR-00735	42997	28.4019	-178.279	1845963489	14.32	nSPC-CCR	CCR	OXUN	Oxycheilinus unifasciatus	1	22	T	Labridae	0.01689	3	1	0.0513047
131	Kure	KUR-00735	42997	28.4019	-178.279	1845963489	14.32	nSPC-CCR	CCR	STBA	Stethojulis balteata	1	7	I	Labridae	0.015	3	1	0.00115762
131	Kure	KUR-00735	42997	28.4019	-178.279	1845963489	14.32	nSPC-CCR	CCR	STBA	Stethojulis balteata	1	12	I	Labridae	0.015	3	1	0.005832
131	Kure	KUR-00735	42997	28.4019	-178.279	1845963489	14.32	nSPC-CCR	CCR	STBA	Stethojulis balteata	1	8	I	Labridae	0.015	3	1	0.001728
131	Kure	KUR-00735	42997	28.4019	-178.279	1845963489	14.32	nSPC-CCR	CCR	THBA	Thalassoma ballieui	3	20	I	Labridae	0.0123	3.097	0.98	0.0366163
131	Kure	KUR-00735	42997	28.4019	-178.279	1845963489	14.32	nSPC-CCR	CCR	THDU	Thalassoma duperrey	1	8	I	Labridae	0.0123	3.097	0.9	0.000549028
131	Kure	KUR-00735	42997	28.4019	-178.279	1845963489	14.32	nSPC-CCR	CCR	THDU	Thalassoma duperrey	1	14	I	Labridae	0.0123	3.097	0.9	0.00310659
131	Kure	KUR-00735	42997	28.4019	-178.279	1845963489	14.32	nSPC-CCR	CCR	OPPU	Oplegnathus punctatus	1	50	I	Oplegnathidae	0.0203	3	1	1.04568
131	Kure	KUR-00735	42997	28.4019	-178.279	1845963489	14.32	nSPC-CCR	CCR	OPPU	Oplegnathus punctatus	3	40	I	Oplegnathidae	0.0203	3	1	1.60616
131	Kure	KUR-00735	42997	28.4019	-178.279	1845963489	14.32	nSPC-CCR	CCR	OPPU	Oplegnathus punctatus	2	35	I	Oplegnathidae	0.0203	3	1	0.717335
131	Kure	KUR-00735	42997	28.4019	-178.279	1845963489	14.32	nSPC-CCR	CCR	CEPO	Centropyge potteri	1	11	I	Pomacanthidae	0.0745	2.577	1	0.598709
131	Kure	KUR-00735	42997	28.4019	-178.279	1845963489	14.32	nSPC-CCR	CCR	CEPO	Centropyge potteri	1	10	I	Pomacanthidae	0.0745	2.577	1	0.468324
131	Kure	KUR-00735	42997	28.4019	-178.279	1845963489	14.32	nSPC-CCR	CCR	CEPO	Centropyge potteri	3	6	I	Pomacanthidae	0.0745	2.577	1	0.376672
131	Kure	KUR-00735	42997	28.4019	-178.279	1845963489	14.32	nSPC-CCR	CCR	GEPE	Genicanthus personatus	1	11	I	Pomacanthidae	0.0669	2.724	0.97	0.399191
131	Kure	KUR-00735	42997	28.4019	-178.279	1845963489	14.32	nSPC-CCR	CCR	GEPE	Genicanthus personatus	1	13	I	Pomacanthidae	0.0669	2.724	0.97	0.629229
[truncated: 3,960 more rows]

## Sheet: Fish Groupings
All species observed furing the study and assocaited fish groupings.
Species marke a 'Noisy' were excluded from calcualtions of biomass - following methods used in ﻿Gray, A. E., Williams, I. D., Stamoulis, K. A., Boland, R. C., Lino, K. C., Hauk, B. B., … Kosaki, R. K. (2016). Comparison of Reef Fish Survey Data Gathered by Open and Closed Circuit SCUBA Divers Reveals Differences in Areas With Higher Fishing Pressure. PLOS ONE, 11(12), e0167724. https://doi.org/10…
TAXONNAME	Grouping	Noisy
Abudefduf abdominalis	Midwater Damsel
Abudefduf sordidus	Benthic Damsel
Abudefduf vaigiensis	Midwater Damsel
Acanthuridae	Surgeonfish
Acanthurus achilles	Surgeonfish
Acanthurus blochii	Surgeonfish
Acanthurus dussumieri	Surgeonfish
Acanthurus guttatus	Surgeonfish
Acanthurus leucopareius	Surgeonfish
Acanthurus nigricans	Surgeonfish
Acanthurus nigrofuscus	Surgeonfish
Acanthurus nigroris	Surgeonfish
Acanthurus olivaceus	Surgeonfish
Acanthurus sp	Surgeonfish
Acanthurus thompsoni	Surgeonfish
Acanthurus triostegus	Surgeonfish	x
Acanthurus xanthopterus	Surgeonfish
Aetobatus narinari	xx
Aluterus scriptus	xx
Amblycirrhitus bimacula	Hawkfish
Anampses chrysocephalus	NT Wrasse
Anampses cuvier	NT Wrasse
Anampses sp	NT Wrasse
Aphareus furca	OtherApex
Apogon kallopterus	xx
Apogonidae	xx
Apolemichthys arcuatus	xx
Aprion virescens	OtherApex
Aulostomus chinensis	xx
Balistes polylepis	xx
Balistidae	xx
Blenniidae	xx
Bodianus bilunulatus	Target Wrasse
Bothidae	xx
Calotomus carolinus	Parrotfish
Calotomus zonarchus	Parrotfish
Cantherhines dumerilii	xx
Cantherhines pardalis	xx
Cantherhines sandwichiensis	xx
Cantherhines verecundus	xx
Canthigaster amboinensis	xx
Canthigaster coronata	xx
Canthigaster epilampra	xx
Canthigaster jactator	xx
Caracanthus typicus	xx
Carangoides ferdau	Jack
Carangoides orthogrammus	Jack
Caranx ignobilis	Jack
Caranx melampygus	Jack
Caranx sp	Jack
Carcharhinus amblyrhynchos	Shark
Carcharhinus galapagensis	Shark
Carcharhinus limbatus	Shark
Centropyge fisheri	Benthic Damsel
Centropyge loricula	Benthic Damsel
Centropyge potteri	Benthic Damsel
Cephalopholis argus	xx
Chaetodon auriga	Butterflyfish
Chaetodon citrinellus	Butterflyfish
Chaetodon ephippium	Butterflyfish
Chaetodon fremblii	Butterflyfish
Chaetodon kleinii	Butterflyfish
Chaetodon lineolatus	Butterflyfish
Chaetodon lunula	Butterflyfish
Chaetodon lunulatus	Butterflyfish
Chaetodon meyeri	Butterflyfish
Chaetodon miliaris	Butterflyfish
Chaetodon multicinctus	Butterflyfish
Chaetodon ornatissimus	Butterflyfish
Chaetodon quadrimaculatus	Butterflyfish
Chaetodon reticulatus	Butterflyfish
Chaetodon trifascialis	Butterflyfish
Chaetodon unimaculatus	Butterflyfish
Cheilio inermis	NT Wrasse
Chlorurus perspicillatus	Parrotfish
Chlorurus sordidus	Parrotfish
Chromis acares	Midwater Damsel	x
Chromis agilis	Midwater Damsel
Chromis hanui	Benthic Damsel
Chromis leucura	Benthic Damsel
Chromis ovalis	Midwater Damsel
Chromis vanderbilti	Midwater Damsel	x
Chromis verater	Midwater Damsel
Cirrhilabrus jordani	NT Wrasse
Cirrhitops fasciatus	Hawkfish
Cirrhitus pinnulatus	Hawkfish
Cirripectes vanderbilti	xx
Coris ballieui	NT Wrasse
Coris flavovittata	Target Wrasse
Coris gaimard	NT Wrasse
Coris venusta	NT Wrasse
Ctenochaetus hawaiiensis	Surgeonfish
Ctenochaetus strigosus	Surgeonfish
Dascyllus albisella	Midwater Damsel
Dasyatis lata	xx
Decapterus macarellus	xx	x
Diodon holocanthus	xx
Diodon hystrix	xx
Elagatis bipinnulata	Jack
Epibulus insidiator	NT Wrasse
Epinephelus quernus	Grouper_EPQU
Euthynnus affinis	OtherApex
Exallias brevis	xx
Fistularia commersonii	xx
Forcipiger flavissimus	Butterflyfish
Forcipiger longirostris	Butterflyfish
Genicanthus personatus	xx
Gobiidae	xx
Gomphosus varius	NT Wrasse
Goniistius vittatus	xx
Gunnellichthys curiosus	xx
Gymnomuraena zebra	Eel
Gymnothorax eurostus	Eel
Gymnothorax flavimarginatus	Eel
Gymnothorax javanicus	Eel
Gymnothorax melatremus	Eel
Gymnothorax meleagris	Eel
Gymnothorax rueppellii	Eel
Gymnothorax sp	Eel
Gymnothorax steindachneri	Eel
Gymnothorax undulatus	Eel
Halichoeres ornatissimus	NT Wrasse
Hemitaurichthys polylepis	Midwater Damsel
Hemitaurichthys thompsoni	Midwater Damsel
Heniochus diphreutes	Midwater Damsel
Heteropriacanthus cruentatus	Redfish
Iracundus signifer	xx
Kyphosus sp	xx	x
Labridae	NT Wrasse
Labroides phthirophagus	NT Wrasse
Lactoria fornasini	xx
Lutjanus fulvus	xx
Lutjanus kasmira	xx
Macropharyngodon geoffroy	NT Wrasse
Malacanthus brevirostris	xx
Manta birostris	xx
Melichthys niger	Triggerfish	x
Melichthys vidua	Triggerfish	x
Monotaxis grandoculis	xx
Mulloidichthys flavolineatus	Goatfish	x
Mulloidichthys pfluegeri	Goatfish
Mulloidichthys vanicolensis	Goatfish	x
Myrichthys magnificus	Eel
Myripristinae	Redfish	x
Myripristis amaena	Redfish	x
Myripristis berndti	Redfish	x
Myripristis chryseres	Redfish	x
Myripristis kuntee	Redfish	x
Naso annulatus	Surgeonfish	x
Naso brevirostris	Surgeonfish	x
Naso hexacanthus	Surgeonfish	x
Naso lituratus	Surgeonfish
Naso maculatus	Surgeonfish	x
Naso sp	Surgeonfish
Naso unicornis	Surgeonfish
Nemateleotris magnifica	xx
Neoniphon sammara	xx
Neoniphon sp	xx
Novaculichthys taeniourus	NT Wrasse
Oplegnathus fasciatus	xx
Oplegnathus punctatus	xx
Ostracion meleagris	xx
Ostracion whitleyi	xx
Oxycheilinus bimaculatus	NT Wrasse
Oxycheilinus unifasciatus	NT Wrasse
Paracirrhites arcatus	Hawkfish
Paracirrhites forsteri	Hawkfish
Parapercis schauinslandii	xx
Parupeneus cyclostomus	Goatfish
Parupeneus insularis	Goatfish
Parupeneus multifasciatus	Goatfish
Parupeneus pleurostigma	Goatfish
Parupeneus porphyreus	Goatfish
Pervagor aspricaudus	xx
Pervagor spilosoma	xx
Plagiotremus ewaensis	xx
Plagiotremus goslinei	xx
Platybelone argalus	xx
Plectroglyphidodon imparipennis	Benthic Damsel
Plectroglyphidodon johnstonianus	Benthic Damsel
Plectroglyphidodon sindonis	Benthic Damsel
Priacanthus meeki	Redfish
Priacanthus sp	Redfish
Pseudanthias bicolor	xx
Pseudanthias thompsoni	xx
Pseudocaranx dentex	Jack
Pseudocheilinus evanidus	NT Wrasse
Pseudocheilinus octotaenia	NT Wrasse
Pseudocheilinus tetrataenia	NT Wrasse
Pseudojuloides cerasinus	NT Wrasse
Ptereleotris heteroptera	xx
Rhinecanthus rectangulus	Triggerfish
Sargocentron diadema	Redfish
Sargocentron sp	Redfish
Sargocentron spiniferum	Redfish
Sargocentron tiere	Redfish
Sargocentron xantherythrum	Redfish
Scaridae	Parrotfish
Scarus dubius	Parrotfish
Scarus psittacus	Parrotfish
Scarus rubroviolaceus	Parrotfish
Scarus sp	Parrotfish
Scomberoides lysan	xx
Scorpaenopsis cacopsis	xx
Scorpaenopsis diabolus	xx
Scorpaenopsis sp	xx
Scuticaria tigrina	xx
Sebastapistes ballieui	xx
Sebastapistes coniorta	xx
Seriola dumerili	Jack
Sphyraena barracuda	OtherApex
Spratelloides delicatulus	xx	x
Stegastes fasciolatus	Benthic Damsel
Stethojulis balteata	NT Wrasse
Sufflamen bursa	Triggerfish
Sufflamen fraenatum	Triggerfish
Synodontidae	xx
Thalassoma ballieui	NT Wrasse
Thalassoma duperrey	NT Wrasse
Thalassoma lutescens	NT Wrasse
Thalassoma purpureum	NT Wrasse
Thalassoma quinquevittatum	NT Wrasse
Thalassoma sp	NT Wrasse
Thalassoma trilobatum	xx
Triaenodon obesus	Shark
Xanthichthys auromarginatus	Triggerfish
Xanthichthys caeruleolineatus	Triggerfish
Xanthichthys mento	Triggerfish
Zanclus cornutus	xx
Zebrasoma flavescens	Surgeonfish
Zebrasoma veliferum	Surgeonfish
